# Supplementary material for: Geographical distribution of genetic diversity in Secale landrace and wild accessions
Source: BMC Plant Biol. 2016 Jan 19;16:23. doi: 10.1186/s12870-016-0710-y (PMC4719562; doi:10.1186/s12870-016-0710-y)
Supplement: Additional file 1: — Accessions used in this study, genebank provider, taxon, provenance and growth habit and genetic diversity measures. (XLSX 29 kb) [file 12870_2016_710_MOESM1_ESM.xlsx]

## Sheet: Accessions
Sorting	Accession	Seed bank	Taxon	Status	Country	Bouma region	Lat	Long	Name/location	Habit	Comment	N	Na	I	Ho	He	F	%Polymorphic loci	PC disp mean	PC disp var.
1	PI 630964	GRIN	S. africanum	Wild	South africa	-	-	-		Winter		6	1.5679	0.285325	0.215285	0.187522	-0.130668	0.573192	7.39063	0.27847
2	PI 383757	GRIN	S. strictum	Wild	Turkey	-	39.96	40.51	Erzurum	Winter		5	1.3545	0.189858	0.156614	0.125943	-0.220465	0.361552	5.87417	0.809616
3	PI 401399	GRIN	S. strictum	Wild	Iran	-	34.51	46.57	Kermanshah	Winter		6	1.24162	0.135096	0.105526	0.0901406	-0.16225	0.257496	5.51697	0.262233
4	PI 401404	GRIN	S. strictum	Wild	Iran	-	38.02	46.38	Tabriz	Winter		5	1.42681	0.223548	0.162052	0.147073	-0.115019	0.440917	6.83839	0.307161
5	PI 401405	GRIN	S. strictum	Wild	Iran	-	38.02	44.93	Rezaiyeh	Winter		4	1.24515	0.137424	0.110082	0.0915699	-0.191096	0.257496	5.4065	0.267819
	PI 240285	GRIN	S. strictum	Wild	Turkey	-	39.66	31.16	Eskisehir	Spring	removed from analysis due to probable false classification
	PI 531829	GRIN	S. strictum	Wild	Armenia	-	-	-		Winter	removed from analysis due to probable false classification
6	PI 284842	GRIN	S. vavilovii	Wild	Hungary	-	-	-		Spring		6	1.79012	0.432999	0.340594	0.291242	-0.162153	0.791887	8.96751	1.2728
7	PI 573649	GRIN	S. vavilovii	Wild	Afghanistan	-	34	66		Spring		6	1.80423	0.420025	0.292798	0.279213	-0.0538433	0.804233	9.4329	0.215755
8	R 1027	IPK	S. vavilovii	Wild	Italy	-	42.92	12.33	Forme	Spring		6	1.77601	0.417955	0.330541	0.280181	-0.168941	0.776014	8.78755	0.216551
	PL 31348	IHAR	S. vavilovii	Wild	Georgia	-	43.11	44.14	North Ossetia	Spring	removed from analysis due to few individuals sucessfully genotyped
9	R 554	IPK	S. cereale subsp. afghanicum	Feral	Afghanistan	-	-	-		Spring		5	1.60494	0.344885	0.271223	0.234341	-0.153668	0.606702	8.32422	0.847467
10	R 565	IPK	S. cereale subsp. afghanicum	Feral	Afghanistan	-	-	-		Winter		4	1.58377	0.326214	0.24853	0.220109	-0.131765	0.583774	8.50401	0.174705
11	R 566	IPK	S. cereale subsp. afghanicum	Feral	Afghanistan	-	-	-		Spring		6	1.7619	0.406113	0.271664	0.271339	-0.0242772	0.763668	9.51692	1.38103
12	R 777	IPK	S. cereale subsp. afghanicum	Feral	Afghanistan	-	-	-		Spring		6	1.71429	0.364289	0.224603	0.240269	0.0417646	0.716049	9.19116	2.41325
13	PI 283971	GRIN	S. cereale subsp. ancestrale	Feral	Algeria	-	-	-		Spring		6	1.82363	0.429131	0.284009	0.285245	-0.00968649	0.823633	9.7891	0.423102
14	PI 618666	GRIN	S. cereale subsp. ancestrale	Feral	Turkey	-	-	-		Winter		6	1.77954	0.416293	0.306761	0.278212	-0.0993728	0.779541	8.88213	4.94824
15	R 1054	IPK	S. cereale subsp. ancestrale	Feral	Turkmenistan	-	-	-		Spring		6	1.6649	0.349134	0.271164	0.232718	-0.146528	0.666667	7.84345	4.87716
16	R 767	IPK	S. cereale subsp. ancestrale	Feral	Turkey	-	-	-		Spring		6	1.61905	0.295828	0.216314	0.1918	-0.116176	0.620811	7.56511	0.667455
17	R 798	IPK	S. cereale subsp. ancestrale	Feral	Turkey	-	-	-		Spring		6	1.6455	0.339465	0.258613	0.226022	-0.128748	0.647266	8.06655	0.609353
18	PI 618667	GRIN	S. cereale subsp. dighoricum	Feral	Sweden	-	-	-		Spring		6	1.58554	0.320665	0.234627	0.216388	-0.0904322	0.587302	8.06665	1.84063
19	R 1118	IPK	S. cereale subsp. dighoricum	Feral	USSR	-	-	-		Spring		6	1.75132	0.403646	0.288977	0.270349	-0.072084	0.753086	9.20489	0.395196
20	R 1722	IPK	S. cereale subsp. dighoricum	Feral	USSR	-	-	-		Winter		5	1.60494	0.3246	0.173398	0.217232	0.147154	0.604938	9.61386	0.474853
21	R 803	IPK	S. cereale subsp. dighoricum	Feral	USSR	-	-	-		Spring		6	1.61376	0.318079	0.228366	0.210342	-0.089623	0.617284	8.00711	1.40267
22	PI 326284	GRIN	S. cereale subsp. segetale	Feral	Azerbeijan	-	41.64	46.64	Sakataly	Spring		6	1.8642	0.469074	0.31796	0.315345	-0.0129378	0.864198	10.1905	0.916056
23	R 1039	IPK	S. cereale subsp. segetale	Feral	Pakistan	-	35.91	74.30	Gilgit	Spring		5	1.39859	0.235039	0.19271	0.160206	-0.191919	0.407407	6.69789	0.677381
24	R 272	IPK	S. cereale subsp. segetale	Feral	Turkey	-	-	-		Winter		6	1.70547	0.37363	0.27331	0.249204	-0.102712	0.705467	8.71799	0.113231
25	R 779	IPK	S. cereale subsp. segetale	Feral	Spain	-	37.51	-7.71	Villanueve de los Castillejos	Spring		6	1.75309	0.404981	0.313757	0.270571	-0.144005	0.75485	8.77217	0.653881
26	PI 543441	GRIN	S. cereale subsp. cereale	Landrace	Turkey	Central	38.15	29.38	Denizli	Spring		6	1.70899	0.369323	0.289418	0.245012	-0.153525	0.710758	7.96157	4.98687
27	PI 543645	GRIN	S. cereale subsp. cereale	Landrace	Turkey	Central	40.20	29.96	Bilecik	Spring		6	1.81305	0.437123	0.319165	0.292836	-0.088271	0.813051	9.38861	0.154724
28	PI 615331	GRIN	S. cereale subsp. cereale	Landrace	Hungary	Central	46.68	19.68	Bugac	Winter		6	1.59965	0.345103	0.273427	0.234222	-0.173915	0.599647	7.45244	12.2231
29	PL30387	IHAR	S. cereale subsp. cereale	Landrace	Ukraine	Central	49.55	36.19	Harcov	Winter		5	1.82187	0.452785	0.304174	0.304896	-0.0125128	0.821869	10.3112	0.696664
30	PL31397	IHAR	S. cereale subsp. cereale	Landrace	Romania	Central	46.79	23.52	Bedecin	Winter		6	1.82716	0.447253	0.332275	0.300338	-0.0973243	0.82716	9.2215	6.04749
31	R 1148	IPK	S. cereale subsp. cereale	Landrace	Turkey	Central	38.48	43.68	Van	Winter		6	1.65608	0.36416	0.303057	0.246097	-0.212593	0.656085	7.56289	7.40327
32	INRA 28985	INRA	S. cereale subsp. cereale	Landrace	France	Maritime	47.75	-2.85	Seigle de Grand Champ (56)	Spring		6	1.8448	0.450315	0.336802	0.300825	-0.115592	0.844797	9.43834	0.113218
33	NGB477	NORDGEN	S. cereale subsp. cereale	Landrace	Norway	Maritime	60	11	Norsk grårug	Winter		6	1.76014	0.438026	0.454791	0.299107	-0.455954	0.760141	6.56583	0.0785541
34	NGB14283	NORDGEN	S. cereale subsp. cereale	Landrace	Sweden	Maritime	59	13	Svedjeråg 66-S (Värmland)	Winter		5	1.6649	0.364416	0.270312	0.244879	-0.110479	0.666667	8.7847	0.310336
35	NGB14297	NORDGEN	S. cereale subsp. cereale	Landrace	Sweden	Maritime	56.73	14.92	Buskråg från Ingelstad	Winter		6	1.73721	0.406712	0.327807	0.274334	-0.183059	0.737213	8.63577	0.429119
36	NGB14298	NORDGEN	S. cereale subsp. cereale	Landrace	Sweden	Maritime	56.73	14.92	Midsommarråg från Ingelstad	Winter		6	1.85009	0.459112	0.329336	0.30768	-0.0707312	0.850088	9.81506	0.214245
37	NGB18678	NORDGEN	S. cereale subsp. cereale	Landrace	Sweden	Maritime	57	14	Småland	Winter		5	1.81305	0.438186	0.31408	0.293246	-0.0770702	0.813051	9.73083	0.157226
38	NGB21083	NORDGEN	S. cereale subsp. cereale	Landrace	Sweden	Maritime	57.67	18.74	Gotlandsråge Boge	Winter		6	1.86772	0.468407	0.339683	0.314178	-0.0827444	0.867725	9.89494	0.105823
39	NGB6918	NORDGEN	S. cereale subsp. cereale	Landrace	Sweden	Maritime	58.3	16	Östgöta Gråråg	Winter		5	1.85362	0.460874	0.344209	0.308682	-0.111055	0.853616	9.80222	0.0672699
40	PI 535146	GRIN	S. cereale subsp. cereale	Landrace	Austria	Maritime	47.30	14	Lungauer Tauer	Winter		6	1.77425	0.412372	0.298707	0.275345	-0.0892316	0.77425	8.97243	4.92631
41	R 1001	IPK	S. cereale subsp. cereale	Landrace	Switzerland	Maritime	46.67	7.60	Imfeld im Bumtal, Wallis	Spring		6	1.79365	0.428524	0.311934	0.287502	-0.0820927	0.793651	9.1447	5.93005
42	R 2694	IPK	S. cereale subsp. cereale	Landrace	Germany	Maritime	52	8	Westfalen	Winter		6	1.7672	0.414765	0.288448	0.278473	-0.0473122	0.767196	9.42919	2.02013
43	R 594	IPK	S. cereale subsp. cereale	Landrace	Czech Republic	Maritime	49.63	18.72	Bystrice nad Olsi	Spring		5	1.68783	0.394602	0.34124	0.268071	-0.25463	0.687831	7.58239	13.086
44	SASA 8994	SASA	S. cereale subsp. cereale	Landrace	Scotland	Maritime	57.60	-7.33	North Uist HR003	Spring		6	1.75485	0.406866	0.319636	0.272505	-0.16089	0.75485	8.21387	9.65863
45	SASA 8997	SASA	S. cereale subsp. cereale	Landrace	Scotland	Maritime	57.40	-7.27	Benbecula HR004	Spring		6	1.7478	0.406327	0.325073	0.272869	-0.167156	0.747795	8.15732	8.87643
46	INRA 28984	INRA	S. cereale subsp. cereale	Landrace	France	Mediterranean	45.83	5.85	Seigle de Chantagne (73)	Spring		6	1.85185	0.466119	0.360994	0.313258	-0.136641	0.851852	9.15835	6.44313
47	PI 249842	GRIN	S. cereale subsp. cereale	Landrace	Greece	Mediterranean	39.30	22.00	Thessaly	Winter		5	1.77601	0.421009	0.347737	0.282146	-0.208552	0.776014	8.7206	0.160719
48	PI 344975	GRIN	S. cereale subsp. cereale	Landrace	Montenegro	Mediterranean	42.86	19.07	Gvozd-Niksic	Spring		5	1.72134	0.400509	0.320988	0.270193	-0.172867	0.724868	8.39897	8.17732
49	PI 344982	GRIN	S. cereale subsp. cereale	Landrace	Bosnia-Herzegovina	Mediterranean	43.67	18.91	Vlahovic-Kosanica-Pljevlje	Spring		6	1.82892	0.44451	0.328836	0.297876	-0.100595	0.828924	9.46529	0.236106
50	PI 525205	GRIN	S. cereale subsp. cereale	Landrace	Morocco	Mediterranean	32	-6		Spring		5	1.7478	0.408989	0.304674	0.275275	-0.10601	0.747795	9.26921	0.0796562
51	PI 525207	GRIN	S. cereale subsp. cereale	Landrace	Morocco	Mediterranean	35.08	-5.08	Sebta	Spring		6	1.7619	0.406518	0.268136	0.271149	-0.0041932	0.763668	9.61563	0.633854
52	PI 535111	GRIN	S. cereale subsp. cereale	Landrace	Portugal	Mediterranean	39.30	-8		Spring		6	1.83069	0.447936	0.324603	0.300142	-0.0811679	0.832451	9.62027	0.246873
53	PI 543725	GRIN	S. cereale subsp. cereale	Landrace	Turkey	Mediterranean	38.06	27.81	Akhisar	Spring		6	1.80952	0.425916	0.307819	0.282973	-0.0852616	0.809524	9.06673	5.01688
54	R 1084	IPK	S. cereale subsp. cereale	Landrace	Italy	Mediterranean	42.53	13.38	Campotosto	Winter		6	1.73016	0.409109	0.320576	0.277171	-0.146134	0.731922	8.8505	0.260272
55	R 1133	IPK	S. cereale subsp. cereale	Landrace	Portugal	Mediterranean	41.70	-6.13	Tras-os-Montes	Spring		6	1.79012	0.416372	0.309494	0.277755	-0.106792	0.790123	9.07858	0.533266
56	R 1138	IPK	S. cereale subsp. cereale	Landrace	Italy	Mediterranean	45.13	7.20	Bruzolo	Winter		6	1.83951	0.461901	0.310229	0.311527	-0.00475978	0.839506	10.2594	0.182889
57	R 2111	IPK	S. cereale subsp. cereale	Landrace	Italy	Mediterranean	41.38	14.37	San Gregorio	Winter		6	1.79365	0.427434	0.307437	0.286699	-0.0698777	0.793651	9.41312	1.31495
58	R 2449	IPK	S. cereale subsp. cereale	Landrace	Spain	Mediterranean	43.03	-8.93	Sobrado, Castro	Spring		6	1.79718	0.425375	0.30241	0.284494	-0.0665153	0.797178	9.16598	5.9925
59	R 780	IPK	S. cereale subsp. cereale	Landrace	Spain	Mediterranean	38.95	-5.13	Don Benito, Badajoz	Spring		6	1.71781	0.386006	0.286332	0.258511	-0.110049	0.717813	8.80335	0.263666
60	R 785	IPK	S. cereale subsp. cereale	Landrace	Spain	Mediterranean	40.41	-6.33	Fondeguinaldo	Spring		6	1.78307	0.42354	0.335362	0.284236	-0.161539	0.783069	8.6063	4.72393
	PI 525203	GRIN	S. cereale subsp. cereale	Landrace	Morocco	Mediterranean	31.53	-5.95	Ouarzazate	Spring	removed from analysis due to few individuals sucessfully genotyped
61	KENO 004	private person	S. cereale subsp. cereale	Landrace	Russia	NorthEast	62.06	38.29	Kenozersky	Winter		5	1.79189	0.427869	0.320576	0.286617	-0.123507	0.791887	9.41222	0.375212
62	NGB1060	NORDGEN	S. cereale subsp. cereale	Landrace	Finland	NorthEast	63.96	25.11	Sarjankylä ME0101	Winter		6	1.85538	0.456528	0.335714	0.305605	-0.0993858	0.855379	9.61975	0.0966327
63	NGB1074	NORDGEN	S. cereale subsp. cereale	Landrace	Finland	NorthEast	62.96	27.98	Ryönä ME0101 "Paatero"	Winter		6	1.83774	0.443532	0.323604	0.295842	-0.0895669	0.837743	9.48594	0.0482305
64	NGB14485	NORDGEN	S. cereale subsp. cereale	Landrace	Finland	NorthEast	61.61	21.73	Laurinvuori HM0102	Winter		4	1.79012	0.436955	0.324515	0.293786	-0.111469	0.790123	9.89059	0.0430705
65	NGB53	NORDGEN	S. cereale subsp. cereale	Landrace	Finland	NorthEast	60.72	27.48	Järvenkylä, Miehikkälä	Winter		6	1.82363	0.443819	0.314168	0.29754	-0.0612227	0.823633	9.71958	0.125349
66	NGB59	NORDGEN	S. cereale subsp. cereale	Landrace	Finland	NorthEast	62.25	30.30	Purtovaara ME0101	Winter		4	1.78483	0.434176	0.344209	0.291801	-0.175484	0.784832	9.49134	0.133105
67	R 2136	IPK	S. cereale subsp. cereale	Landrace	Russia	NorthEast	59.95	30.32	Leningrad	Winter		6	1.77778	0.423353	0.299588	0.284932	-0.0488404	0.777778	9.53034	0.738167
68	R 751	IPK	S. cereale subsp. cereale	Landrace	Poland	NorthEast	49.60	22.05	Bazanowka	Winter		6	1.84832	0.44642	0.31017	0.297258	-0.0503479	0.848325	9.77635	0.340961
69	NGB13868	NORDGEN	S. cereale subsp. cereale	Landrace	Norway	na	60.43	12.48	Finn-rug	Winter		6	1.48148	0.262429	0.183598	0.176411	-0.0509216	0.483245	7.55999	1.20923
70	PI 220119	GRIN	S. cereale subsp. cereale	Landrace	Afghanistan	na	31.90	66.58	Zabul	Spring		6	1.74956	0.40272	0.299765	0.269622	-0.0967515	0.749559	8.72676	6.0046
71	PI 639328	GRIN	S. cereale subsp. cereale	Landrace	Tajikistan	na	38.72	70.50	Qurghonteppa	Spring		6	1.7284	0.38534	0.28833	0.257406	-0.115589	0.728395	8.75051	0.356853
72	PL 31413	IHAR	S. cereale subsp. cereale	Landrace	Russia	na	56.01	93.04	Krasnoyarsk	Spring		6	1.82363	0.439233	0.326602	0.293592	-0.107536	0.825397	9.07897	5.81337
73	R 2030	IPK	S. cereale subsp. cereale	Landrace	Russia	na	53.48	109.20	Buryat ASSR	Spring		6	1.77778	0.421048	0.321429	0.282327	-0.140321	0.777778	8.97994	1.19066
74	NGB6431	NORDGEN	S. cereale subsp. cereale	Commercial Breed	Sweden	-	-	-	Kungs II	Winter		6	1.83069	0.456913	0.334009	0.307685	-0.0877429	0.830688	9.73709	0.098269
75	PI 323382	GRIN	S. cereale subsp. cereale	Commercial Breed	USA	-	-	-	Imperial	Spring		6	1.74956	0.40272	0.299765	0.269622	-0.0967515	0.749559	8.56235	7.26542
76	PI 428373	GRIN	S. cereale subsp. cereale	Commercial Breed	Germany	-	-	-	Petkus	Spring		6	1.8254	0.439375	0.298677	0.293314	-0.032674	0.825397	9.82439	0.762098
