# Supplementary material for: Geographical distribution of genetic diversity in Secale landrace and wild accessions
Source: BMC Plant Biol. 2016 Jan 19;16:23. doi: 10.1186/s12870-016-0710-y (PMC4719562; doi:10.1186/s12870-016-0710-y)
Supplement: Additional file 2: — List of SNPs genotyped. Assembly, contig and position in contig is indicated in SNP names. The SNP within brackets and flanking sequences are shown. (XLSX 65 kb) [file 12870_2016_710_MOESM2_ESM.xlsx]

## Sheet: Blad1
Additional File 2. SNPs genotyped chosen from the panel developed by Haseneyer et al. 2011
SNPs assayed	SNPs used for further analyses	DNA sequence provided to Illumina Inc., targeted SNP and SNP alleles are shown in brackets
Sce_Assembly02_c10014_870		AAGGCTGAAGAATATCTCCCTGCTGATATGAGCTCTCTAATCAAGTTTGTTAAGGATGA[T/C]GATGGTGACTCAGTGTACACATTCCCTTGTTGGATACATTCAGATATTATGGACGATAAC
Sce_Assembly02_c10028_375	x	GCAAAGATTGAAATGCCTATTGACAAAGCTATGGAGACACTGTTGCGGTTGGGTCTGGT[A/G]GTCGAGCTGTCAACTAACGGCAGCTCCTCCTCTGTAATAGCCCTTCCCTGTCCAGACGCT
Sce_Assembly02_c10061_605	x	CCTTTCGGAACAACCAAACATCTCTTGGAAATGGTCCCAAAAGAGACATTAAGCAAGCT[A/G]CAGAATAACCAGGACCTTAACACCCAAGAAAGAACATCAAATACCRGAATCAGCCGGATC
Sce_Assembly02_c10140_1134	x	GTAAGGGAGRATGTTCCTCTGATTGGCTTTATTGGAAGACTGGATTACCAGAAAGGCAT[A/T]GATCTCATTAAAATGGCCATTCCAGATCTCATGAGGGAGGACGTGCAGTTTGTCATGCTT
Sce_Assembly02_c10164_2405	x	AGTCGCAACTTCCAAGAAATGGCTGTTGCTGGAGAAGTTTCACTTGATGAGCATGGTCT[T/C]GATTTTAGTCAATACGGTATTCTTATAAAGGTGAAGTTTAGGCAAWCTGGTGAGCTGCAG
Sce_Assembly02_c10166_175		CAGGCAGAGCGCGATGAAGAGTGCAAGCGACAGGACAAGGTCGTAAACTGTGCTGCTGC[A/C]GCTCTGTTCCTCGCGTTGTTTGCAGGCCAGATGTTCTTTCGCTGAATCAAGAAATAGGTT
Sce_Assembly02_c10169_394		TCTGGAAAGCATAAGTACAGAAGTTGGTTGGGATACTCAAATAGCAAGTTAGCACAGGT[A/C]AAATTTAGCAGCATATTTCATAAGAGAATTCCGGCAGAGGCTGGTGTCCATATTGTTTGT
Sce_Assembly02_c10177_630	x	CCAGCGGATGCTCTGGCGCAGGGCTTAAAATCGTTGGCTCTCAATGAGACCAGGGTCCT[T/C]TCAAGAACTATCGCCGACTACTTCAGATCCCTTTAGAAGCTTAGATTATAATTTATTCTA
Sce_Assembly02_c10225_989	x	CCAGACCCCATAGCAGCTTCTTGTAGACTAGTAGTAGTACTGTGATGAACTTTTCCTTT[A/G]CAGTTGGGTGTTGAATCGACCTGGTCCCAGATCCCRGTGGATGGAGGGGACTGATTCTAT
Sce_Assembly02_c10247_1402	x	CTCCTGGGCTCTCAGCGTCAGCTTTGGATGAGGAGCCTAATTCAACAGTTCAAGCTGCT[T/C]TACTTAGGGAGTCTTCAAACTCAATGGAG-CAAAACCAAAGAAGCGACGTTCCTATATCA
Sce_Assembly02_c10270_1167		ATCCTTCACATGCGACGGTTTACGAAAAACAACTTCTTTGTAGAGAAGAACCCTACACT[A/T]GTGAATTTCCCTGTGAAGAACTTGGAATTGAAGGATTACATCCCATTGCCTAAGCCAAAA
Sce_Assembly02_c10290_971	x	TAAGCAACCAGGATAAGTGGTACCTAGATCACTTAGATGCCACATGGGAAGGATTTTAC[T/C]TGAATGAACCCCTGAAAGGAATCAACAACACAGAACAGCAACAGTTGGTTATTGGTGGTG
Sce_Assembly02_c10305_2293	x	AATCACTGCTGGAAATTCAAGCTGAGGAACAACTAAGAGCACAGAGGGTAGCTGCGGA[T/C]AGTGCCAAGATAACCATGCCAGCGCCTCCTGTGCCATCAGGTCCTTGGAATACCATGTCT
Sce_Assembly02_c10331_1370	x	GTAGAACTGTACATGAAAAGTATGCACATGCTTGATATTGCTGATTTGATAAAAGGTGG[T/C]GTAGGAGATGCCCACAAGGAGTCGATGGTGGTTAACATAGAGGAGTTCAAAAAAGCTTT
Sce_Assembly02_c10336_1496	x	TGAGTGCGAAGAGAAGAAAGTTATGCCTTCAGGCACAGGAAGTTCCCAAACAAGTGACA[T/G]CATTGTTGATGAATCTGTGGTTGAAAGCTAAGTTCTTGCTGTTCAAGCTAGATGAAATCG
Sce_Assembly02_c10393_1596	x	ATGTGGGAACCTGCGGTATTGGCAATAAAGAGGGAAGGCTACAGCATCAAGTGTAATGG[A/G]CAGCGTGGCGTTGTTATCACAGAGAAATTCCAGCAAGCTACGGCGATCAATATCCCGTAT
Sce_Assembly02_c10409_1204		AAGGAGATTCTGGTGAAGTGGAGCGATATTGACCGCGTCAACCTCATCTTGACCTTAGG[T/G]GGCACTGGCTTCACACCTAGAGATGTTACGCCAGAAGCAACTAAATGTGTAATAGAGAAA
Sce_Assembly02_c10412_1080	x	TGTAACTGCAGAATTTAGCGAAGGGGCGACACACTCGTGTTCGTACCATTCTTGTTGAG[A/C]TTTGATGTTTAGTTCTGTAGTTAATCTGATGGGCCATTTAAATGTAAAACAAACGGTGCT
Sce_Assembly02_c10413_1730	x	GCAACCGAGAGATTTATGGAGTACTCGGAGCTTGACAAAGTTCTGAAAGATAGAAATGG[T/C]CAGCATGGAGAAGTTGTAAAGAGAAGAGGAGTGAGGAAGCTACCTTTACTCCCTAAATTC
Sce_Assembly02_c10435_1732		AATTGATGAATTATGTTGCTGAGACTGAGGTAGAGAAGGCTGCTACAATGGATGGTGCC[T/C]GAGGGGATCATGGTCACTGAATGTGCCAAGCCTTCGTTCTGTCGGCCAWAACCTTTAGGG
Sce_Assembly02_c10496_173	x	ATTTTGTGCACCTTGCTGCATGTGCACTCACTTTATTAAGATATTCAAAGTGTGAGCTT[T/C]TGAAATTTCCAAAAATAAGTCAGATTGTCATTATTAACGTATGTGCACATGCAATACTTT
Sce_Assembly02_c10497_1433		GTTCAAGTTAAGTGAGTTTCTTAGCAGTACCTCGGTACAAAATCTGAAGTTGGGATTTG[A/G]ATCCGAAAAGATTTGGGTTCAGCCAGAATGTCCAACTCAAAGTCTGGCATCTGTYTTTTG
Sce_Assembly02_c1052_183		TTGTTTTTGACTGAAATGGTYCGTGGTTTGATGCTGACGCTCAAGTACTTCTTCGAGAG[A/G]AAAGTTACAATTAACTATCCATTTGAGAAGGGCCCTTTGAGCCCCCGTTTCCGAGGGGAG
Sce_Assembly02_c1052_279	x	TTGAGCCCCCGTTTCCGAGGGGAGCATGCTCTCAGRCGTTATGATACTGGGGAAGAGCG[A/T]TGCATTGCCTGTAAACTATGTGAAGCTATATGCCCAGCCCAGGCAATTACTATTGAGGCA
Sce_Assembly02_c10552_1051	x	GGTGGTCGGAAGGGGAGTGCAAAGGAAAGGCAGGCTGGTTCCCATCTGCGTACGTAGAG[C/G]AGAGGGACAAGGCCCCGGCAAGCAAGGTGATAGAGCCTGGACGTCTGACTGCGTGATCCC
Sce_Assembly02_c10554_1527	x	TATGGAAGCACTGAACTCGTCCGCATCTTACTTCAGGTTGCTCAAAGGAACAGCTTGGA[T/C]ATTGATGTGGATCTAGCCCTTGGCTTTGCTGCCCACTACGGGAAGCTCGAAACCATGGGG
Sce_Assembly02_c10554_1827	x	CCTCTAGTCCCCCAACTTGTTCTTGCCCCACTCAGCATCGAGATTGTGAAGGCTGCTGG[A/C]GAGAGGAGCACAGGTTCCCTCCAAGGTGTGGATTTTCTTCTCCGGTCGGACTTCCTCAA
Sce_Assembly02_c10581_200	x	TGTATTCTGGAGAATTACCAGAGGGAGGGTGGTGTTGAAGTGCCAGAGGTGTTGCGGCC[A/G]TTCATGCTTGGGATAGATTTCCTTCCTTTCAAGCGGCCTCTTGTTGATAGCAAACAAGCT
Sce_Assembly02_c10586_777	x	GAGCATGTTTTCACCGACTTCCTGCTGAGCCTAGACCAGCAGAAGGAGTACAAGCGACG[A/G]CCGGGCTATACCTCGGGCGAGGGGTGAAGAGTYGAGACCGACCAACTTCCCCTCTGACCT
Sce_Assembly02_c10591_2730		ACGGGATCTTCTAATCAGAGAGATTGTGGAACAGACTGACGGAAATGATACCTTGCTGG[T/C]AATGATGAAGGATCAGTATGCTAATTATGTTGTTCAGAAGATACTTGAAACATGCAACGA
Sce_Assembly02_c10591_3102		TATGTGACTTTGTTTAGGCAGTGTAGGGAGGTGCTAGGCACAAGGTTTATTCTGTGCG[T/C]GCCAGTGTATCTATGTTAGGGTGTGCTTATCCACACTGTACTAGTTGGTGTCCGTGTGCA
Sce_Assembly02_c10594_1090	x	AGGAAAATGTCAAGGGTTCGCTATTTGCATTTCCTCAGGGAATTAAAATTCAAGGCGGT[A/G]CCACATTCTCTTGGCCTATTTGGTTTCATGCTGCAACTCCTGGAAACTTCTCTCTTTATT
Sce_Assembly02_c10594_1764	x	ACTTGCCACTGCAGTGCTCTCAGCCAGAATCCTGTTTGGTGGCTTATGGAAGGACCTCG[A/G]ACAATTACTCATGATTTCTCGAAGTCATGCTGTGAGGCTAACATCCAACTGGTGATTCAC
Sce_Assembly02_c10624_1945	x	ACCAGTGCAGTTGCATCGAGCCCTGCATGCGCAAATCCATCTTCCTATCTTGTCATGTC[A/G]AAGCAGGCTGAAGCTGCCAGCCTATTGTACAAGTCAAATCTCAACTCAGGGAGCGTGYTG
Sce_Assembly02_c10627_215	x	TTCTTCTTTGCTGCCATTCCGTGGTATGTTGGAGCTTTTGTTCTGATCTGCGTGCGAGT[A/G]CATGACTACAGGGAGAAACCAGGATATGTTGCTTGTACAATTGCTGCTTCACTTGCTGCN
Sce_Assembly02_c10627_80		GCCGCCGCGCCCTACTACGCCCAGGGCTACCAGGCCGTGCAAGGTTATATACCTGTTGT[T/C]GAAGGAAGGCCTGTGAGGATGCGACGTCTTCCATGCTGTGGCCTTGGCATGGGTTGGTTT
Sce_Assembly02_c10639_2225		AAGGATCCYGAGGTTATTCTGGGAAGAGAGACAGAAGACGTAAAAGTAGACATAGATTT[A/G]GCAAAAGAAGGGAGGGCGAACAAAATATCTCGCCGACAGGCGGTTATCAAGATGGATAAA
Sce_Assembly02_c10639_2309		ATATCTCGCCGACAGGCGGTTATCAAGATGGATAAAAGTGGGTCTTTCCATATCAAGAA[T/C]ATCGGGAAATGCTCAATCTTTGTTAATAGCAAGGAAGTGCCRAGCTGCAAAGGGATCAAC
Sce_Assembly02_c10639_2544	x	CAGCCGGGTTTCTGATCTTGCTTACCAAGGTGCCCGATGAGCAGCGAGCAGCGTATTTG[T/C]GTTGCTACCAGTAGTTAGCGCGTCGAGCCCTTCCAGGGCATTCACGTTTTAGAGTAGAGT
Sce_Assembly02_c10647_1471	x	TTGGTTGGTATCAACAATCAGATGAGCACTCTTCAAGACAGTGGTGATGAGGATCAAGC[A/G]CAAGAAAGGATCAACAAACTCTCCAAGATTTTGAAGGATAACACTATAACATCACATCTC
Sce_Assembly02_c10647_1903	x	ACCAATGGGTTTTTGTTTGGAAGTATTGATAATGAAGTTCAAGCCTCATCATCATTCAC[A/G]TCTAACAGCATACTCAGATCATTGATGGCAGCGCTAGAAGAAATAGAGTTGCGTGCTCAC
Sce_Assembly02_c10647_2086	x	TTTGATCTAATTCCATCTTCAAGGATGACGAATGAAGTTGGTCAAGATGAGAAGACAGC[A/T]TGCACATTATTGAAGCATATGGTTATRAATATATATGAGCATGTTGGTGTCAGGATGCAT
Sce_Assembly02_c10648_2070	x	ACACGAAGCTTCACCTACACACGCACCGAGCCAAAACAGGATGCTGGTGCGACTGCAAA[T/C]GTTTGATTAGCTCAGCCACAGCATGCCTGTTGGTYCTGATGAAACTCACAGAGATAGCT
Sce_Assembly02_c10675_140	x	TAAATCTACTATTTTATCAATTCATCAGAACTTGGACAGCCTTTAAAATTATCTTACCA[A/G]TCAATATTTTGAATTCAGATTTATCTGCCAAGGTTCAACAATGGAGTTTCAAACTAATGG
Sce_Assembly02_c1068_754	x	CTAGCAGGCGTTACCAGCTTGCGCGCTCTGAGTATACAGAAAATCTAGCATAGCCCACC[T/C]CTCTGCGTGTATGCTTGTTACCGTTGTGTTGAAACTTTGTAAGGAGCACCATCGTTAGAT
Sce_Assembly02_c10681_1379	x	TAGACTGGAGAGAGGGCAAGACAGAGGAGATRCCGGCGGTGAATAAAATGTTTATCCAA[C/G]ATGGAGTTAACAAGGGGAATGGAGGTGAGCCTGTTCATCCAGGTCGCCCAGCCACATAAA
Sce_Assembly02_c10683_1458		GAAGAATTGAAACAACTTCAGGAGAAGTGTGATAACTTGACCTCAGAAAATACATCTTT[A/G]CATGAAAAGCTTAAAGCGCTTGATAGTGAGAAACCAAATGGAAACTTGTGAAGCAGTGAA
Sce_Assembly02_c10715_1680		AGAGTTAAACTTAGTGCTTTTCAAGAATTTCTCGTACAACTTCCCAAATCTAGGAGCCG[T/C]GCTATAATGGTAACTGAGCTGTGCTGGAAGGAGGGTTCTTCGGAGAGTGGCCGCCAACA
Sce_Assembly02_c10717_796		GAGGAATTCTCTACGGATGTTCAACTTGATCAAGAGAGTATTTTAAACAAGCTTTCAAC[T/C]ATCGACAAATGTTTCTCAGCCGAGACTGTTGAGGAGATCTTGAAAGCACTTGATTCAGAA
Sce_Assembly02_c10739_142		GGTTTATGGACAGGACAACTCAATGGACAGGAGGAGCTCCTTGGACCCCCTTGCCGAG[T/G]CGCATTACAAGAGACCCACTCCTCTAGAGGAAAAGAAGAATGTGCGCAGTATRGGCGATG
Sce_Assembly02_c1079_2000	x	GTTGTAGTTGTACCAGGTCATCTAGCTAGTTTGCCTAGCTGAAAATAGTTGGACCACTC[T/G]CTTGTGTGTGTGCTATGAGTGGCTATTGTGAGAATCTGTTAATTTTATGTCACGACTTAT
Sce_Assembly02_c10826_686		ACTTTATCACAGCTGTTAGGAGAGCTCAATGCGGCTGGTATGCAGATTGATTCTGAGAA[T/C]GATTGGGAGAGAACATCCCTTGAAAAGCACATCAGATTTTTCAGAACGTCCTTTCTTCAA
Sce_Assembly02_c1083_760	x	CAGAGTTTACCAACTGCAGCAAAAACATCTCAATCATCTGTTGTCTTGGGCCCTACAGT[A/T]GAACAGGAAATGAAGTCTTACCAGAGTGTGAAGCCAGCAATAATGATTCCCAAGATTATT
Sce_Assembly02_c10836_1530	x	CGACCGTTCATGAAGCTCTTCGTGGAAACACAGATGTTCTCTGTTCTATCAGATTCTCG[A/G]CTTGCCGCATTTGAAAACGAGCACACACAAGGCGTTGCTTCARGTGGAGATC-AAAATAT
Sce_Assembly02_c1084_1320	x	TAACTAGTTAGCTGTTGTTTTAGGCTGTATGTATGTAAATTGGGTCGATTGATTTGCGT[T/C]GTGTTAGGTCTAATCTCAGCACGGTGAAGCTGCTGCCATGCTGTGAAAGTGTAACTACGT
Sce_Assembly02_c10973_859		ATGGTTGATTTTGTCAGGGAAGGTTTTCTTGGAAGCAGCCATGAATTCCGCAATAGGTT[T/C]CAGAACCCCATTGAAAATGGGCAGCACACAAATTCTACATCAGATGATGTCAAGATCATG
Sce_Assembly02_c11001_1305	x	GGACACTCRGTTTATTACTACTACTGCACTGTGACTTGTGATCTTGTACTGTGGTCATC[C/G]TTGAAGGAACTTGGATACTTCTTATCCCCCTCTCTTTTTGTTTAAGAATCAGTGATCTGC
Sce_Assembly02_c11008_1121	x	AGGAAAATGTCGCCCATTTCTCGGACAGGGTCGGTGTTTCCTGTATTAGGCCTGCATTT[A/T]CTTCAAGTTACCAGCAAAGTGTGCCAACAGATCTGCTCCCAGCAAAGCCAAAATCACAGG
Sce_Assembly02_c11008_986	x	CTGTTTGCTTACCTGGGGAACACTGTAGTAAGGTATCCAGTATCGAAGGACCTTCAAAA[T/C]ATGCACCTGAGAGTGCACATGTGAAAGCTGGAAATTCGACTCCCTCTGTTTGCTTACCTG
Sce_Assembly02_c11017_650	x	AGTCCTGACAGAACAGTCAAGCAAGCACAGCAAGTCGAAAATAAACCGTTGATTAGTCC[T/C]GAGGTGCAGAAGGCTTTGGGCATACTGGACACTGCYATTGCAGTTCTTCAAGGCAACAGA
Sce_Assembly02_c11033_364		GAAGAAGGACCTGGACARCTCTTCAAGGCGCTTGCTGTCTTTGCTCTGAGGAAAATTAA[T/C]CTCACCAAGATGGAAAGCCGTCCACACAAGAAAAGGCCTCTACGTGTAGCTGATGATAAC
Sce_Assembly02_c1105_1200	x	ACTATTGAAGAGAAACTTAATGTAATAGTTAAAAGAGATGGAGGTGTTAATAACTTTGA[T/C]GTGCAAGGAACCCTTGCTCTTCAGGTSCTTAATGATGCAGATGGATTTATCCAGTTACAG
Sce_Assembly02_c11057_1332		AGCATGTGAAGTTATCATCTTTATACCCATCTKGTGTTCTTCTTTATGCTCGCGGTAGT[A/C]TTCCATCCATTGCAAGAAATGTTGAGAGCCTTACGTTGGTTGGTTGTAGTGAGGTATGTG
Sce_Assembly02_c11095_928	x	TTTGCTCTTGGAAACTGTATTGCCATTATATCATCTCTAGCTACTCCGGAGCAGTCATC[A/G]GCAATAATGGATCTGATCGACGAGAGGTGGGATGAGCTAGTGGGTGAGGTGCCTCTGAAG
Sce_Assembly02_c11104_1168	x	GGATTGCGAAGTGACAAATATGGGATCCWTTTTAGCAGTTGATGTGTCGGTTGGCCTCC[A/T]GACCTACATGTTTTGTAGCTGAGTGTGAAGTGGGAGAATGCAAAAATGTTATTCTCCCTT
Sce_Assembly02_c1113_233		GATTCCAGTACACCTTCTCACTGGATAACAAGGAAAATGCTGATGATAGGGTCTTCGAG[A/G]AGAATGGTGTTAAGTTGGTTGTCGACAATGTCTCATACGACTTCGTGAAAGGTTCAACAA
Sce_Assembly02_c1117_148	x	GAGCTGGAAGATAGAAGTCAGACTAAGCCAATTGTGCGAACTTCATTGGCTCTCTGTTC[A/G]AGTGTTTATGTTGCGACAAGCTTCTTTGCATATCTCCTCTTTGGCGAGGGTACCCTCTCC
Sce_Assembly02_c11180_710	x	CAGGGCATGTACTTCAGGAGGGATAACGCGGTGCCTTCTTTCTCGGAGCAGACTTCAGA[A/G]GAGATCATGAAGATTGTCCAGGAGGCAAGGACCATGCCAAAGTCATCCAGGCCAAGCTAT
Sce_Assembly02_c11208_1445		TGATTTTCTTCTCAGCGCATGTGTAAAGGCAAAGGATTCACAACGTGCCCAGCAGGTCT[C/G]GGAAGAATATGAATCCGCTGGCCTTCCACACAACGTGTTGACTTCCTTGAGGATGTACCA
Sce_Assembly02_c11210_1125	x	ATTACTTTGAACAACTGCCCATCAGTTCTAGAGAAGTGCTCCAAAAATGAACATGATGC[T/C]GCCCCACTTGGTGTATTATCTGGCATCAGCAAGGATCATGAATACWGCAACAAAGGGCCA
Sce_Assembly02_c11210_1197	x	GTATTATCTGGCATCAGCAAGGATCATGAATACWGCAACAAAGGGCCACAGAACCTGAG[A/G]ATACCAGTAGACTCAGCCTCATCTGATGATCTGGCCTTTGCAAATGGGAAAGCGGATAAT
Sce_Assembly02_c11210_1361	x	GTCTGCAACCGAACCAACTACTGGAGCACTTGAAGGCAGGGATGAGCATGATGAAGATA[C/G]TGACGACGAAGATGAAGAGGAAGAGGAGGAAGAGAAAAGTTYGTCAGCGAAGAAGTTGTG
Sce_Assembly02_c11215_540	x	TCTAGCACCRCAGGTTAATCATCTGCTGCAAATTGCCCAGAAGTATCAAGCTGCTGCCA[A/G]TGAAAGTGGGCCTGCTGGGGTATCGACCAATGATGCACAAGCCATTTGCAACATGTTTGC
Sce_Assembly02_c11249_71	x	TTGCACACACTACACAAACCCATTCAGTCCCTCTCTCACAAAGACAGATATACACTCAC[A/G]TTAGAGTTAGACTCTTCGGGCTTAGCTCGATTGATTTTACTGACATGGCTTCCTCGCGTG
Sce_Assembly02_c11263_2679	x	TGAACTGAGGCTCGACATCCGGTCTGCAACTGTAATTGTCGAAATTTTGTGTGAAGCTT[T/C]CCATCAGGATCTGCTCTCAGTGCTGGATGCTGAGCAGAGTGTTGCGTGGTATGCTGCCCA
Sce_Assembly02_c11353_2212		AGCGGTCGAGGTGCTTAACTTGTACCATTGCTCTCCCTCTTTTTGTTTTGACAGGAGCG[T/C]ACCGTGTCGAAGGAGATATTTGTTACATTTGCGGCTATTTGTACGTTCAAAT-CCTCC
Sce_Assembly02_c11381_350		GTAGCTCCAAATGTGCTGTTTCAGCTCGGCTTCGACCTTGAAGTCATTGGAGTACATCC[A/G]CATGCCAACATAATCTTCTTTATGGCTCATTGGAACAATGAACTGATTGCATACGATCTG
Sce_Assembly02_c11405_684	x	CTTCTCCGGAAACGTTATGACCATGTTATGAGTATGATTAAGAGCTCACAGCTGTGTGG[A/G]CAGGCAGTGATTTCATATTTGCAACAGAAAGGGTTTCCAGAAGTTGCTCTCCACTTTGTG
Sce_Assembly02_c11417_668	x	GAAAATGATGCTCTAAGAACGTCTGGTGAGCAAGAAAAGATAGAGTTGGTGAAAGAAA[A/G]GGATGAGGCCCTTCGGAAGTATAGCGAGCTAAATGATCAGAATAAGATTCTACACAACC
Sce_Assembly02_c11421_1114	x	GTCGGAGAAGATGACATTTTAGAGTTGGTTCTGGATTACAATGATCAAAAGAACATTCC[A/G]TACCTTCGGGAGTGGATAGAGTCAATCAACAAAGACAGCCGGAGAGTGAGAGATAGCGTC
Sce_Assembly02_c11438_260	x	GCGTCAGATTTGAAATGATGGTATTTTTGGGGCTTACTAAGGATAAAAACTCGTTAGGT[T/C]TTTTGCCATGTCTCTGTTAGATACAAACATTGATCAAAGATGCAACGTCTGTGCTTCACA
Sce_Assembly02_c11439_670		GAGGATGGTGAAGCTTGTTCKGGCGCCATAACTTCTGAGAGCTCGCTGTCAAATTCCTT[A/G]ACAGATTCCCAGGTTGAAGATGCAGATAAGGATGATAAGGAGGTGCAATCAAAGGAGCAG
Sce_Assembly02_c11447_365	x	TAGATGGTTAGGCTATGTACAGTATAGGAGCAGCTGGAGTTAGATTCTTAGAGATGGCT[T/C]GCTCAGCTGCAGCGAAGATGAATGTTTATTGCCCTTTACCATGCCATGGTCTGAGTCATG
Sce_Assembly02_c1145_257	x	GCCATCATCATTGGAATCTACGAGGAACCAATGACTCCTGGACAGTGCAATATGGTGGT[A/G]GAGAGGCTTGGCGATTACCTTCTTGAGCAGGGCTTCTGAACTCAAGAGTCCTARTCTGGG
Sce_Assembly02_c11467_1030		AAGAGCATACTGGCATCCCGATATGATCAAAGTTCTATTATGCTCACTGTGTGGCCTTG[T/C]CATCCTTTGAAGAACCTGCATCCATTGACGTGGGCTTTCAGATACCCTTGCCCCTCTGGT
Sce_Assembly02_c11490_295		CAAGGAATCATTGACTTACATCACGATATCTTTTTCTTCCTCATTCTTATTTTGGTTTT[T/C]GTATTATGGATGTTGGTTCGCGCTTTATGGCATTTCAACGAGCAAACTAATCCAATCCC
Sce_Assembly02_c11505_165	x	CTTAATCTCAATCGCACGCATCTTGGTTGYTGAATGGCGACGAGAAGACTAAATTTAAT[A/G]AAAGATTCATGTTTTCCCTCCGTTCCATAACGTAGTGTCTATAGATTTTTTACAAAAGTC
Sce_Assembly02_c11524_1415		AGCTTTCAGGCCAGACTCCCAATTGGAGCAAATCAGGTAAGATCTTTAGCCAAAATGT[T/C]GATAGAAACACTAAAGATGACATTAGAAACATTTTTCAGGTGATAGATATAAATAAAAAC
Sce_Assembly02_c11525_1280	x	AGGAAATGCGGTCCACACACTAGAAACCGTTGATGCCTCACCCGCTAAGAGGTCACGGG[T/C]GTAGATCTCAGTAGGGCCAGACAGGGTGTAACATTTCGGAAATTTTGTCTCAAAGCTA
Sce_Assembly02_c11552_850		ATAGGGGAGTACCGGGCGGTGTTTCTTGGTCAGAATAGGCTATCAGGTAGAGTTCCAGC[A/C]ACATTGTTTAATCTATCCAAGCTTATAATACTAGACTTGAGTGCAAATAAGCTAAGGGGC
Sce_Assembly02_c11566_559	x	TAGTTATCATTCAGATTGAGAGAGCTTGGGGCATTTTCTCTATGTTATTCTATTAGGCC[C/G]ACACACCTAACTTCCATTATTGTCTCCTTCACTAAAAGGATTTGTTGTcGTTGTCCTCAC
Sce_Assembly02_c11633_345	x	TGGGTGGGAGCTGTGTCTTGGGCATTTGTGTCGCTTCCGAAGATAAAGTTTGAGCTGTC[C/G]CTGTTCCGGCTTTTCAATCTTATGGCAATTCCTGTTCTGTCAATATTTCTCACGAAGCTT
Sce_Assembly02_c11636_1255	x	TCAGGATCCTTGCAYGCAGGATATAAGGAAAATATAATTTCTTTCATTTGTTTTCTTTG[A/G]ATAGGAATTTCTGATGGACCTGAAGGTAGAAATCCTTTATTCTTCACCATGTATTCAGCA
Sce_Assembly02_c11637_1928		TATTCTCTGTTTCAATTGAAGGGGTGAGAAACGGGTCTAGGTTGGTGGTACAATCACAA[A/T]TTTTTTCATTAGCTGACTGAATAATTTGTGATCACAATTATCTTTTAGCATGAGTTTSC
Sce_Assembly02_c11637_2261		GCATCCCCYGGCCGTGTAAATCTCCGCCTTGATCAAAGAAAGCGGCTGATTCGGAAGGA[T/C]GAGTGAAGAAAGCAAAAGGAGAAGGTTAGAACAAAACTGCTRGATAAGCGGCARAAKGAA
Sce_Assembly02_c11656_1300	x	TGTAGCGAAGTTGCTCTGCGTgGGAGTTGATMTTTTCGATGTAATGTAAACTAAAGGAC[A/C]CAAATGGTTGTCGTGCGCCGACCTTCTTCCGGTTCTTGGCTGTGGCCCTAAAGGAATCTG
Sce_Assembly02_c11682_1188	x	TTGATTACATCAGTGGCTACCTCACTTATTTAGCCTCGGCAATGAGGAAAGGAGCTGAC[A/G]TACGTGGTTACTTTGTGTGGTCTATCCTCGACGACTTCGAGTGGACTTCGGGATACAAGG
Sce_Assembly02_c11695_1230	x	GAAGAGAGCGAAGAATGTAGTTGGGCTCCAATTTTTGTGAGGCAGTCAAACTTCAAATT[A/G]CCYGCTGATCCTACAGTGCCTATTATAATGGTGGGCCCTGGGACTGGCCTTGCACCTTTC
Sce_Assembly02_c11713_815	x	AAACACTGTTAATTCACCCTTGACCCTGCAGTTCGTTCATGTTgGTCCGACTCTTGACT[T/C]GTGTGTTTTAAACCGTTGGTTGGTTGGTGTAGTAGTGTTGTACCAGCTTCGATCTCTTCA
Sce_Assembly02_c11732_519	x	TCTTACAAGAAACTTCTCAGGATACTTATTGTTCAGAGCTTGCTCCGTCTGAAAGAGTC[A/G]GCGGTCATTCTCCGCTGCAGGAAGGAGGATCTTGAGCTTGTTGAATCTGTCTTGGAGTCT
Sce_Assembly02_c11755_1147	x	AAGAAGACGGCTGCAGCCAATGTGGAAAAGCAGCTTCTATCAGCTAAAAGCAATGACGA[T/C]GATGATGCACAGCTTACCCTGCAGCAGGCGGAGTACTCGAAAGATAACACTGAAGGAAAC
Sce_Assembly02_c1178_1874	x	AGAGGTGTAGCAACGTTTACATTGGTGTAGGAGTACCTATTTTTCTCACTCTTATACGG[C/G]GCTGACATATAGCAGCGTCAGCTAATAATTTTGNTCTGTTTGACAATAATGATAATTTCG
Sce_Assembly02_c11782_2234		CCTGATATTAAAACGGCTGAAGCAGAGTATGCAGATCTTCAGCGGCATCGGCAGGAGTA[T/C]TTCAAGAAGGCTTCGATTATTTGCTCTGAAAGTGACATGGAAGCTCTGAGTCATGTTGCT
Sce_Assembly02_c1179_1474	x	GTCCTCATTGGTGCATTTGGACTTTGGTTTTGGGGCATATTTTTGCATAGTGTTGATCG[T/G]TTCAATGAGCAGAGCGAGCATGGTGTTCCTGCCACTGAGAGATCAAACCTCAGGCCATTG
Sce_Assembly02_c11790_725	x	GGTGAATTTAGCTTGGGCCCTAGGGTTTATAGGTCTCTCTCTGCTTCTTTGGATTCAAT[A/G]GTTCCGAATCATATACTAGCCTATCCCCGGGCGGCTAATATCCGACTGTTCAATACATTG
Sce_Assembly02_c11856_2060	x	TAGACATCCCATATATGAAAACTTCAGAGTTGAGACCTTCAAAGCATTATTAACAGCAG[T/C]TAATACAGATGAGCAATTGGCAGCCCTTGGAGAACTTATGTACCAGTGCCACTACAGCTA
Sce_Assembly02_c11904_1004	x	AAGGGTTTGCTGGCAATGCCTTTCAATACCACTTCAATAGATGGACTTTACTGYGTGGG[A/C]GACAGCTGTTTTCCTGGGCAAGGAGTGATTGCTGTGGCATTTTCAGGGGTCATGTGTGCT
Sce_Assembly02_c11904_1076		CCTGGGCAAGGAGTGATTGCTGTGGCATTTTCAGGGGTCATGTGTGCTCATCGTGTTGC[A/G]GCAGACATAGATCTTGAACAAAGGTCTCCTATTCTAGACACGGGCCTTCTCGGTGTCCTC
Sce_Assembly02_c11911_464	x	TCTGATGGTAGAAGCTTAGAAGGGAAGGGCTCGTTGCAGCCCCGGTGGAATTTCCGGGT[T/C]GATACCATGAGCTAAGTAATGAGTTGTTGTATTGTGGTTACAAACCATCCTTCAGAGGTC
Sce_Assembly02_c11925_1222		CAGTCAAGATGGAATTTGGATAGACTATCTGAAGAAATCGACCTTTTCAGAGATTTACC[T/C]GATGAGAATAGTAAATTTGCCAAGTTAACATTAGCACGACTATTGCTTGCTTGCGCTGCA
Sce_Assembly02_c11925_1609		TTGTGGGTTCAAACGCTGGACCTAAGCCATAACAAGCTCAGATCAATTGAAGGTTTGGA[A/G]GCCTTGCAGCAGCTCGTGTGCCTGAACATCAGCAACAACCAGATCAGCAGTTTCACGTCA
Sce_Assembly02_c11972_1021	x	GTCTCCTTTGGCGATGGCAATATGAAAGACAGCAAGCTAGAAGAAGATACCAATCGCGT[A/T]TACACTGAAAACATGTTTCCGGTGGTTGAAGCTTATTTAGCCCAGGAAGAAGTATCGCCC
Sce_Assembly02_c1201_1402	x	GAGGACCTTGAGCCGTTTGAGGGGCAGGCCTTGCTGGATGCCAAGTGCTTCAAGTAAGC[A/G]AACAGTGCCTGGGATCGTGATGGTGGTGGCAAAGAACCTATCTAGGACTTGAAATTCGGT
Sce_Assembly02_c12026_2620	x	TCCTTCCTGTTGCCGGGGACATATTTCCCAGTGTTGATGCTATATCGTGTATACCATAG[A/C]TCAGTCGGTTGGTGCTGTAGGCAGGCCCCGCTGTAGGTGTTGCCTACCCTGTATGTATGT
Sce_Assembly02_c1206_1995	x	CTGAAGGATCGTCGAGAAGCATACAACAGGGACAGGAATAACCTCATTGATATGTTTGA[A/G]AAGTACAAGGTGTGCAAAAGCTGTGGGGTTTCTGTTTTTGAGGGCTTCGGTGATCTATCT
Sce_Assembly02_c1206_3045	x	RGAAACTACTGCTGATGACACGGAAGGAACCTCCAAAGCTGATGATAGCAAGAGGACGG[T/G]CCCTTCTGAATCAGCTGATGGTGCATCGCAGTTGCAAGAKTTCTCCCAGGCTGAAACTG
Sce_Assembly02_c1206_3227	x	GAAGATGCGATGCCCATGACACCATCAGGAAGTGAGCGTGGGGGCGTCGAAGATGATGA[T/C]GAGGATGATGATGATGATGATTCAGAGAGGCGAAACAAATCGATTGGGAAAACGCTATGG
Sce_Assembly02_c1206_3309	x	CAGAGAGGCGAAACAAATCGATTGGGAAAACGCTATGGTCTTTCTTCACGACATAACAA[A/T]GAGGAAGAATAAGAATTGCATCTGATTAGGTTGTTTCTAGTGTTTNTTGTTTTGAATTGA
Sce_Assembly02_c12074_121	x	GAAAAGATAAATGTGTTCACTTTTTCCACTTCAAATAAGGTGTCCAACAATTCCGTGTG[A/G]AGTGCAGAAGATTGCAGAGAGTTTTGCGAGATCCAGAACTAATAGAAGAYGGAAGTGTCA
Sce_Assembly02_c12140_1217	x	CAGGGCGCCGGTGGAGCCCTACTGAGACCCTGCGTCGTGTGGGGGTTCTGGAGGAAGAG[A/G]TGGAGCCATGAGTTTCTGTGGTGCTGCTAGTTTATTATCACTGCTGTATTTTGATSTGAG
Sce_Assembly02_c12145_1411	x	CGCCCCCCTGGGAATATGATGCTACTCCAGTTCCAGTATGATCCAAGTACTTTGCAGTG[A/C]TCTTTCTAAGAAACTTTAATAATCAGTCTTTGYGCATTCAGGGACCTTCGGTGAATATGC
Sce_Assembly02_c1216_494	x	ACAGGRCCCTCTGGCAAAATAATGCTCCTACCTGAGAGTGATCCAAATGCAACCCATAT[A/C]ATGATTGCCACTGGCACTGGTGTTGCTCCCTACCGCGGGTACCTACGCCGCATGTTCATG
Sce_Assembly02_c1219_1501	x	TCCCGAGAAATGCTTCAACAACATAGCAGTCTGAAGACCATCAAGAAGAAACTGATCCG[T/C]AAGGCTCTTGACATGATTAGGAAACTTGCTGAGGAGGATCCTGATGAGTACAGCAACAAA
Sce_Assembly02_c12190_720	x	ATGAACATTCTGGAGAGCCATGCCAGCTATTTGATGTCTGGCAAGGAACTTTCAAAGCT[T/C]GTTGCTTTTGTCAAAGGGACCCAATTTGATCTTGTGGAATATCTTCAGCGAGAAAGGCAM
Sce_Assembly02_c12196_525	x	AGTAGCTGCTCCCTTTTGGTGATTGACAGAGGAAATCAAGCTATTCGGGAGATTCAGCT[C/G]AACTTTGATGACTGTGTGTACCAGTATGAAGCTGGTTTTCCTCTAGGAGTAGCACTGCTT
Sce_Assembly02_c12275_1639	x	ATCCCTCAGTTTTATCCCTTCAGGTAGTTTYGTATGTGAGTATGTAGGTGAGGTATTGC[A/T]AGAGACAGAAGCTGAGAGGACAGAAAATGATGAGTACCTTTTTGATATTGGCCGTGACGA
Sce_Assembly02_c12303_696	x	GCAAAATAATAACCCGGAAGGTTGGATCACTGAGTTTGGCAAGCAGAATAATAACCCTG[A/C]GGGTTGGGCGCACTCTTTTGAGCAGCAATATGGTCCCAATGGATGGGCCTCTGAGTTTGA
Sce_Assembly02_c12312_564	x	GCTGCAATCCGAACAGATTCATCTCAAGGACTCAATGGATTGCAAAGGAGTATTTCCGC[A/G]GCAAGTTCTGAGAAGTATGTTGATATAGTSGGCTCTTTCCAAACTGGCTACCACATATCT
Sce_Assembly02_c12325_115	x	GCGCTGCCCGCCACATGATTAATATGCTTCGTCCGCCTCGAATATATTAACAGAAAAAA[A/G]GCGGAGGCGAAAGGCTGAATCGAGGGAGAACCCTTATATGCTGCGGTGTACTCGACCATG
Sce_Assembly02_c12340_166	x	CCCATAGTCAAAATGTGTGGCATCACATCTGCTAGAGATGCAGAAGTCGCTGCAAAGGC[T/C]GGAGCTAAACTTATCGGGATGATTCTTTGGCCGAAGTCCAAACGATCTGTCCAACTATCA
Sce_Assembly02_c12381_327	x	CCTTCTTCCTGTCGAGTATGCTCGCCGAGCCCCCTGAGCTTCAATAAAAAGGCTGGGAG[T/G]TGGTGCCTAGTTTGCCTCCTCTGTACATAGTGCCGACCCTTCTTTGCTCAGGTGTGTGTG
Sce_Assembly02_c12454_995		AGCAATACATGGTGATTCCTCGGTACCTGAACTTGATATACATTACGACCAAGGGTCAA[T/G]GGCTGGGGAAGACACATCTGCACCAAGCGGAGCTTGGAATTCTGGGGAKAACAATCTGC
Sce_Assembly02_c12463_521		TTGTTATCTTCCCAACCCACAATGGCTAGCTATGGAGATGTTGATAAAGTTCCTCCGTA[T/C]GAATTTGTTAGCAAGCGGTTACAACGGTTCCGATAGTGCCCTAAGACCATGATCTCTGGC
Sce_Assembly02_c1250_1393	x	ATAGATGGCAGAGAAGCTGTTCTGTTTCTGCGCCGCATCAAGGACGTGGTTGAAGATCC[A/G]CGGAGGTTGCTCCTTGACATATAGTTCCATTTGTTTCTTCTGGGGTAAAGATTGCTTCTC
Sce_Assembly02_c12510_694		ATGGATACAACGCCATCAGGAAGCACTCGTCGGATGCCTACGTGATCATGTCCAACCGC[A/C]TGTCATCCCCGGACCCAACAGAGCTCCTCGAGCTCGCTGGCGGCTTACCCGGATCCGTCA
Sce_Assembly02_c1255_271	x	GAATTTCGCCATAGAATCGCTCCTGGGCCCTCCATGGAATAAACTCAATTCACTAAGAG[A/G]CATGCCACTGATTAGACAAGCAGCATCTTCTATGGATTATAACCTTGTTTTTGTTAGCAT
Sce_Assembly02_c12562_2590	x	GAGATCAAGAAGGTGATGAAACGGAGATTGAGCGAAAAAGATACTCGGGGCACCGGATC[T/G]ACGCACTCGGTCTCCTCAGCATAGAAGAGGATCTTTCATTTCAGGTGACACAGCCCCAGG
Sce_Assembly02_c12565_653	x	CAAGTGGGATTTGTATCAGCTGTAAGTATTATGCATGACTTTGTCCCAGCTATCTACGA[T/C]ACAACAGTGATTATTCCGGAAGATTCGCCTAAACCAACAATGCTGCGCATTCTTCASGGA
Sce_Assembly02_c12583_775	x	GTGTAATATATATGATATAGGTGTGACCATTTGTGAAAGAACACCTAATCACAACATTA[C/G]TACACTCCCATTAGTCACATAACACCGCTGATCCCAACATTACTATGCTCCCACAGTCCC
Sce_Assembly02_c12632_2749	x	AGTAAAGTCGGTGCCGGGTGATATCTTGKGGGTGACACCTCCAGCAACTACAGAATCTG[C/G]TGATGTGGATTCACCTCCAGCAATCACAGAATCTGGTGATGTGGATGCACCTCGAGCAAT
Sce_Assembly02_c12638_962		TCGGGTTGATAGTGCACTGCTCTTCCTTGAACGATAACCAAGATCCGTGCCTAGCTGGG[T/C]GCCGGAACTGTTGCTATGGCTGGGGCATCCTGGACTGTCTCCCTGCTTCTTTGGAGGCTT
Sce_Assembly02_c12640_740	x	GGGATAAGGAAGATACTCTATGCGGCTGATGCGAAGGATTCACCATTACCCGAGGCTAA[T/C]GAAATAATCACCAGGTCACCAGGCATGTTCTCAGATGAAGCGAAGGGTTCATCATTACCC
Sce_Assembly02_c12640_945	x	CAAAACCTTTGGTGGAGAATTTTGTGGTTCTCCTACTATCAATCTGAGTAGCTCGTAAT[A/G]TGTAAATTAGTAGAAAATAACACTTGGCATGGGGAACTGCTCATGGCCAGTCATCTGCA
Sce_Assembly02_c12648_836		GGCAGGGGCATATACAGAACCCAGAGTGGAATCCCTTCAAGACTGTCACAGTTGAAGGT[A/G]TCCCTAAGGAGATTATTGATGTCGATGATGACAAGCTGCAAGGGCTATGTGCTGCATGGG
Sce_Assembly02_c12660_1628	x	ACAGATTGTGAAAAGTTGCAAGCAGTTCTTTGTGAAATTGAGTTGAACTATGATAGTTG[T/C]AAGGAGTATATCCAAACTCTTCCYGCCACAGATATTTCATACATCATTGGAAGGTATTGC
Sce_Assembly02_c12666_1048	x	AACAAGGGTAAGCAAAGTGATAACGACAGCAATGTTCAGCTGAAATTAAATGCAGAAGT[A/G]ACAACCAAGAAAAAATACTCTGGTGCACCAAAGAAGCCCTGTGCCAAGGACAAGGGAGGT
Sce_Assembly02_c12666_1172	x	AAGATAAGAAGGCTGAACTGAAATTACTCGGTGCAAAAGCAGTCGAGCGGAAGGACTAC[C/G]CTGCTGCATTAAAATTCTACAGTGAGGCAATCAAAGTGGATCCTGARGATGCAACGCTT
Sce_Assembly02_c12713_1188	x	CAAAATGGGAACTCACGGAACTCAATTAGTAGTCACACCAAAGAAGAAATCGATGAACT[A/C]TTGAGTTTCAAGCAGAAACTGAAATCGGNAAAGAATATGCCAAAGGAGGATCTTCATATA
Sce_Assembly02_c12713_1341	x	GGTAATTCTCTGTTCTCTTCAGGAAATATTGAAGGAGCTGCAGCGAAGTACTCTGAAGC[A/G]CTCGCATTGTGTCCAATGAAGTCCAAGAAAGAAAGAGTGGTGCTTCATAGCAACCGAGCT
Sce_Assembly02_c12713_1566	x	AGAGCTCAAGCATATGATATGCTTGGTTTAGCAAAAGAGAGCCTGCTGGATGCAATTCT[A/G]TTTATAAATGAATGCTCTCAGTCCAGTGATCCTGATCTWTCCTTGAGGCAAAACAAGGTT
Sce_Assembly02_c12713_1650	x	AGTGATCCTGATCTWTCCTTGAGGCAAAACAAGGTTCCTGATTACGCTGAGCGATTGGT[A/G]AAGAAGCAGATGCGTGCTGCTTGGTTATTCAGGGAATCATCCCTAAAACATGGTGGAATC
Sce_Assembly02_c12750_916	x	TCTGATGAAGAGGTCATCCAACTTGCRAATGACTCAAAATACGGTCTTGGTTGTGCTGT[A/T]TTTTCTGGCAACCAGAAGCGTGCCATCAAAATAGCATCTCAACTGCATTGTGGTGTTGCA
Sce_Assembly02_c12782_374	x	GGCCAATATTTACAGCCAACAGAAAAACATTTGACGGTAAGAGAGTATGTGACGCCTGA[A/G]AAGTTCCAGTTTTGGAAGGAGTATGGAGAATCGTTGGGTTTTTGTTATGTTGCTAGTGGA
Sce_Assembly02_c12840_1703	x	AGAGCCCTTGTACTGAGCCTCCGGTTAAACGAAGACTCCTTGATTAAGAGATGCATCTT[T/C]GCTGTGGATCCATCCAATGTACGAGCAATCTGCTCATCGGTACCCTTTAAGTATCTTCAG
Sce_Assembly02_c12880_1860	x	TTCATTTTTGTATTTAAAAGCCATAATAGGCTAGTTCTTGAGCGTCCTGAATATGGTTA[T/C]GCAACCTATTTCTTTGAAATTCTGCAATCAGTGCCAATAGAGTGGCAGATCCGAAGGATG
Sce_Assembly02_c12893_820	x	ATATGCTTTTCCTCAGGTGGCAGCATTGATGGTTTGCAAGTATCCTTTTCAAGTGACAC[A/T]AGTGACACAAGTGATAACTCCAATTTATCTTCTCTGGGTACTGTGGCAAATGATCACTG
Sce_Assembly02_c12902_1346	x	ATGTCCATTAACAACCTCAGTTCGACATTAGGTTCATTCCTTGGAGCTGCATTGACGTC[A/G]GCTTTGAACATCTCGTCGGTACAGTTTGACAATCTGGGGCTCGGCCTAACTGTTCAGCTG
Sce_Assembly02_c12907_1016	x	CGAATGCCCRTATCCTGACTGGGCATCCCTTGACAATGGGTCAGGGAAGAAAATGAAGT[T/C]TGATGTACCACCAGAAAATTAAGTCGAGAAAGCAAACGACATCTTGATGGTAGCCCGCCA
Sce_Assembly02_c12941_1300		TGGAACAGGCATGTTTCTGGCAGCTCCAAAATTTCCACTTGCATGATTGCTCGAGGTGC[A/G]CTTGTCAAGCCTTGGATATTTACTGAGATAAAAGAACAAAGGGACTGGGATATCACATCW
Sce_Assembly02_c12985_1650	x	TGCGGTACGATGACGCTGAACAGGACTGCAATGGGGAACAAACAGGAGCTGATACGCAA[A/G]CTGAGGTTAGTTTAACTCACACGGCCAATGTAGCTGCAGAGGATGAAAAGAGAACGATAT
Sce_Assembly02_c13042_585		GTCATYGTGAACAACAAAGGCGAGCTGATTGGCACTCGCGTCTTTGGTCCTGTTCCCCA[T/C]GAGCTCAGGAAGAAGAAGCATCTCAAGATCTTGGCGTTGGCTGAGCACATAGTTTGAGAC
Sce_Assembly02_c13062_1096		CTCCTTAAATTCACCAGCAGCAAAACAAAGATGGGGCCACACACAAATTCAAGATTCAT[T/C]TCCGTGCTCACATGGGCGATCGGCTCCTTCATCATGGTCATCAACATCTACTTCCTGATA
Sce_Assembly02_c13105_766		TTGAGGGCCAAAATGAGYGAGAAATCATATTCCTCTATTATGTTTGCAGCATGCCTGTT[A/G]AAATTGCAATGTATTGGCGGTTAACAGAAGTGTTATCAGATCATCTTTTTGGGGGAGGGA
Sce_Assembly02_c13196_497	x	CCCATCCTATTCTTTTTCGGCTGTAGAAATGAAGACAACGATTTTCTATACAAGGACTT[T/C]TGGTTGAAGCATGCCCAGGACAAGGGAGTGCTGTCCCTGAAAGAAGGCGGTGGTTTCTTT
Sce_Assembly02_c13196_614	x	TTTGTTGCTTTTTCCAGGGATCAGCCTCAAAAGGTCTATGTACAACACAAGATAAAGGA[A/G]CAGAGTGCAAGAGTGTGGAACATATTATGCTCTGGGGCTTCAATATACGTTGCAGGGTCT
Sce_Assembly02_c13203_1767	x	GTAGATGAGATACTTTTGTCCCTACATCAWGTAAATATCAGCCATGGACTGCTGTATGG[C/G]CGCGTCAATTCTGATTCTCAGCCTCATCGAGATCCGTACAGCAAGTGGTACATAACTTCA
Sce_Assembly02_c13211_413		GACAACCCAGATTATGCTGCCCGCTTACAGTTATCTCAGTTTTCGTTCAAGGTACCTAA[A/G]CCTCGAAATTGCCCTCGTCAGTCAGAGCTTATTGAACCAACTGAAGWGCCACCTCCGGTT
Sce_Assembly02_c13257_1399	x	CTAACCCTCGAAGCGAGCAAGGATTGAGTAATGGCACCGAGGGTAGGAAAGCCATTACC[A/G]AGCCCACAGTTGCTAATCATACCAACRAGGAGTTGGGAGGATCCAGTGCGGAAGAAGATG
Sce_Assembly02_c13262_1254	x	TCAGGRTGTTCGTTTGTTTCAGCCCTTTTCCCTCTTCTTTCTGATGACTCCTCAAAATC[A/G]TCAAAGTTTTCATCGATTGGTTCCAGATTCAAGCAACAACTGCAATCTCTCTTGGAAACC
Sce_Assembly02_c13275_1616		CATTGTCCAGATTTTACCACTTGAAATTCCTAGACCTCAATGGCTGGAGTGGTAGTAAA[A/T]AATTGCCAAGATACATTAACCGCCTTGTGAATTTACGACATTTCCTTTCGTCCAAAGAAC
Sce_Assembly02_c13275_3223		CTCACAGATTGCAAGGAGCAACTTAATGCATGCAGGTTCGTTCCAGTTGGAAGAATTAG[A/T]GGTGGATAGCATATCGGCCGTGCTTACTGTTCCCATYTGCAACCACCTTGCCGCAAGCCT
Sce_Assembly02_c13282_786	x	TTCATTGGGCAGCTAAGACAGTTATTTGGTCTAAAACCGAACTATCATGCACaagGCGT[C/G]GATGTGGCAACTAAATTCCTAGTTAGTGAAAAGGGGTTTGCACAATGGGAATTGGATTTA
Sce_Assembly02_c13308_951	x	TCTTGCTCTGTTGGCTTCAGTACTGATCTTCCTGTTGCTGACAAAACACAACCTCTTGA[T/C]GAACCTACCCAATCTGGTAGTATGGAAAATGTTAAACCAGCTKCTCCAGAGCCAAGCATC
Sce_Assembly02_c1333_1702	x	CCCAGACGGTAGATTTTTGTACCCAAGTCAGATCTGTCAAACTTGCCATGAAAGATTAG[A/G]ACACGATGCTTGGGCTTTGTTTCCCTCGGCAACG-TTTTTGNACTTTATGTTGCTCGAGT
Sce_Assembly02_c1336_681		CCAAATCGATATGTCAAAGTACCCTATTCTGGCAAGGCTTCAAGAAGCTTACAATGAGC[A/G]TCCTGCATTTCAAGCCGCACTTCCTGCGAACCAACCAGATGCTCCTCCATCCCAGTAAAG
Sce_Assembly02_c1344_584	x	KCGGTGRCAATGGATCTATYCCGATACTATGTTGTTATATTTACTAATTGCTCCTTTT[C/G]TACTTGATGAACCATGTGAAACTCTTGTCTTGTGGTGCTCGAGTGAGCGTGTTTTTAT
Sce_Assembly02_c13461_2055	x	CGGACATCATCATCTTTCAGCACATACCAAAGAACAGACACAAATTCTAACCCTTACTT[A/G]GATTCACATGGTCAGCTATTAACTGGCAAAGTTTTAACTGAATCTTCCATGAGCTCCCC
Sce_Assembly02_c13517_416	x	GCTCTTATAGTTCTGATAAGCAATGCGTCTGAACTTCAAGGATACTCGGTCAGATCRTT[A/G]TACAAAGCATTGCAAGCATGTGGTAGTGGTACACAGGAAAGCTTAGTCAGGGTAGCTGTT
Sce_Assembly02_c1358_248	x	CAGCAAAGATCTGCAACGAAGGTTACGTTTCCTTTAGTATGGACCAACACCTGCTGCAG[T/C]CATCCTCTGTACCGTGAATCTGAGCTTATTCAGGAAAACTTTCTTGGTGTCAGAAAT-RC
Sce_Assembly02_c13602_821	x	GGCCTCCATCCGTACCTGTTCAAGAGCAGATGGAAGAAGGTGCGATTTGGCAAGACAGC[A/C]TTTTCCAACTTCTTTTGACAATTGCCATAGTAACTAATGATTCGGAGAATTAACCAAGYG
Sce_Assembly02_c1362_410	x	CCCGAAGACGGAGGAAGCAGCGTGAGCTGTGGATTTGTATGTTGTGTGGAGAATTTCA[A/G]AAGATGTTCTTTTCCTCTGCCGCTCGTGCTGATTTTACCTTTTYCAATACCTGTCGTGCA
Sce_Assembly02_c13667_795	x	TGTTACAACAAGGCCAAGTTATWGAGACTGGGACACATGATGAACTTTTAGCAAAAGG[A/T]ACCTCCGGAGCGTATGCATCCCTGATTCGCTTTCAGGAAAGTGCACGTAACAGAGATCTT
Sce_Assembly02_c1379_1279	x	TTTGGGTAGAGCAYTAGAATTAtTTTTTCTTTGAGACATCAATTGTTCATGTACTCGG[A/C]ACTGTTGCACTTTTTTCGGGGGAAAGTGCTGTGAGTCATAGTTTCATTTCATGAAACATC
Sce_Assembly02_c13847_681	x	ATCGACAGGGCAGGTAGGGATGTTGAGAGGATGATAMAGGATGATCTTCTGGAAGAGCT[T/G]GTTCTGGAGTTGATGTCCAGCTAGTTGCAAAGCTACTGCTGGAGTTGCTGTCAGCTTTCT
Sce_Assembly02_c13847_770		AAGCTACTGCTGGAGTTGCTGTCAGCTTTCTTAGGCCCAAGGAGGTTACAAAGTTGCTG[T/C]AGGTCATTGCTTTCTGTGTTAGGTTAGGTTGATCATTGGTTGTACSGAGTATTGTTTCTT
Sce_Assembly02_c1386_2015		TGATTATGATGGGCTTTCTGAGAAAATTCAGCAATTCTCTGCGCTAGTTGAGAAAGTTC[A/T]ATCAAATGAAAATGTCATAAATGACATCATTATGACACTATCTCACATCTTGTCAGAAAC
Sce_Assembly02_c13892_1751	x	AGTTTGAACAAGACTTCAGATGTTGTGGTTAATGAGGGCAGCGACATGCCATCAACTGG[T/C]GATATCAAGGAGTCTGCGGAAGAGTTAGCACCTTCCTCTCATGTCCTTGATACGATGGAT
Sce_Assembly02_c13893_494		GTCAACCCGATGATGCCGCAGTTGTTCCCGAGGATCCACGCGTTGAGAGCTGGAATCTC[A/C]GACGACGAGAGCTCGGTCGCGTCGTCKCCCTGACCACCAGCAGTCTGCCATTAGAATTTT
Sce_Assembly02_c1391_1334	x	GCATGGTCATTCCTGGATAACTTTGAGTGGGCGATGGGATTCACCAAGAGGTTTGGGAT[T/C]GTCTATGTTGATTACAAGAACGGGCTCACCCGGCACCCTAAAGCATCAGCCATGTGGTTC
Sce_Assembly02_c1391_1431	x	CTAAAGCATCAGCCATGTGGTTCTCGCGCTTCTTGARCGGCGAGGCTGCTGACAGCAAA[A/C]CTGACACAAACTAAGCCCACATTCACCAAGGGATGGCACTGATGTTCGTGGATAGTYTG
Sce_Assembly02_c1391_1710		CACAGCAAGTAAATGAACATTATACAATAGTTGTTTCCCCTGTTGTTGTTGTATCGTGC[T/C]GTGACTGCCAGTATATCTACTCCCAATAATAATCGTAGCCCATCTCAGATACACTTCTAT
Sce_Assembly02_c13913_1492		CCAGAAGAGGAATGGATTCCACCTCCACCACCTGAGAATGAACCAGCTCCTCCACCTCC[T/C]GAGCCTGAAGAGCCCGCTGTGTCATTTGTTCATGCCGATTCACTTCCTCAGCCATACGGA
Sce_Assembly02_c13950_822	x	AACATCTCGAAAATGGACAAGGCCTCCYTGCTGGGCGATGCAATAACATACATCACTGA[T/C]CTTCAGAAGAAGCTCAAAGATATGGAGACGGAGAGAGAACGATTTCTTGAGTCTGGTATG
Sce_Assembly02_c14001_1551	x	TAGTTCCTGCCRGGCCACAGCCATTCTTGTAGGAAATAAACCACTGGGCAAGAGAATTG[T/C]CATCCAGTTGTTGGTCTGAGTGTAGACTTTTGATGTACCTTTTTTTTTAAATCCCTGTGA
Sce_Assembly02_c14005_1202		TCTCTGATCATGACGCCGGACTGTACACCGAGTGCCTGCGGAAATACGAGGAAGCCAAA[T/G]CCAAAGAGAAGGAGAACAAACTGAAGCAAGAAGCCACATGGAAACGCCTAGAAGAGATCG
Sce_Assembly02_c14065_410	x	GAATGGGCCCTGTCCCTTGGGTTGTCATGTCTGAGATATTCGCGATTAACATCAAAGCA[A/G]TTGGCGGAAGCTTGGTGACCCTCGTTAGCTGGCTTGGTTCCTTCGCGGTCTCTTACTCGT
Sce_Assembly02_c14156_510		GACGAGAGAAAGAAAAACCCAGCTGATTTTGCTCTATGGAAGGCTGCAAAAGATGGGGA[A/G]CCAaGGTGGGATAGCCCTTGGGGCCCGGGTAGGCCAGGATGGCACATCGAATGCAGTGCC
Sce_Assembly02_c14156_669	x	GGTGGCGGGGAGGACCTGATATTTCCACATCATGAGAATGAAATCGCTCAAAGCCGTGC[A/C]GCATGTTGTGACAGCAGCATAAATTAYTGGGtTGCACAATGGTTTTGTCAATGTAAA
Sce_Assembly02_c14198_590	x	AACCCCTTGTCAATATCTGCAGTTGAACCTCAATTCTACTCGGAGCGTTTCCTCAAGTT[T/C]GTCGGGACCGCCTTCCCACAAAACTCATCTAATCAATAAATCATCTTTCCTTCTTCCTCT
Sce_Assembly02_c14222_1040		CACAACAGGGRTGGTTCTTGGCGGATACTTGGCAATGACGACTGTCATTTTCTTCTGGG[T/C]TGCATACAAGACTAACTTTTTCCCGAGGATCTTTCATGTAAAAAGCCTTGAGAAGACGGC
Sce_Assembly02_c14241_610	x	GCAAAAACGCGCGAAGAGCGCAAGATGTTAGCAACCTTTACCTCTTTTATAGTTTGTCT[T/C]ATGAGAAAGTATGTGCATGTGGATGTGCAATTTGAGTATGAGTGATCRGCCACTAGGTCG
Sce_Assembly02_c14244_1303	x	ATGATGTTAAGTGTATTGTATTTGTAACCTTAGTAGTTATTTTGGAAATTCGGAAAACC[T/C]AACTGGCGACAAGTTTTAGTTGTATCATGGCATTTTGGGGGAGGATGGCAATTTTGAGC
Sce_Assembly02_c14269_1130		AATTTTCTACGGAACTGCTCGACCCAGATAGGATGCACAGACTGGAGGTTCTATGCTTC[A/G]AAGGTCCGAAACAAGGCGTCATATCTCCTGCAAGGCGCAATGCTGAAAAGGCCTGCTGGC
Sce_Assembly02_c1430_2559	x	TTCGCGGACGGGCTTAGCATGAAATCTCTTTGCAAAAGAAGAGATGGAACAGGCCCTGG[T/C]TGTACAAATGTATGTCACCATTCTTCTGCAAATGCAGAAACGGAAGGGACTTCAATGGTG
Sce_Assembly02_c14321_270	x	TGGAAAATGATCAGCTCATACAAAGCTTCATTTCTCAGATTTTTAGCAGTGAAGGGGCA[A/G]CGGCACCTTTGTCGCCACGTAAGTGGGTTAAGATCAAGGCAGCATTGAAGCTAGCATCTG
Sce_Assembly02_c14328_1179		GCAATGGCGTAGATTATGCTCTCGACAGGGCAATCACCACATGGTATGACGCCCGCGAC[T/C]GGTTCCACTCCCTCTGCAAGCGGGTCATGGAGCAGGATTGGTCCTGGAACCGGCCTGCTC
Sce_Assembly02_c14363_1371		GTTCAGCAAGGAGACCAAGTGCCCCTACATTGTCCATTCCTACAACACCCTGGCCTGTC[A/G]AACGAGAAGACTCGATGCAGCTAGCTACGACTATGGGCCACTCGACAACCAAGCCAAACA
Sce_Assembly02_c14368_343		ATCAGATCCTGCTTGTGTTGCAAAAGTGAAGGCGCTGTATAAAGAGCTCAATCTGGAGG[T/C]GGTGTTCTCTGAGTACGAAAGGGAGATTTACGAAAAGCTGATCTCAGACATCGAAGCGCA
Sce_Assembly02_c14392_618	x	GGCTAATGTGTAACCCGCCTGCTTTCGAAGCTGCTGCGCCGAATTGATTGGTTAGTAGT[T/C]GCCTATTTTGGGTTGCCTGGAATCCTGGATATTCATTTGTTCATTGCTTGAGAGACTGGT
Sce_Assembly02_c14403_1379	x	GTAGAGCAGGCGTGGGGAAGATTAACAACTGATGATCCCACGGTTCGATGCGATGCCAC[A/G]GAGATTGACGACTGATGGCTAGTTTAGTTTTGCRGTTTGTACCGGAGCTTTTATCATCCC
Sce_Assembly02_c14441_1007		GACTACATGGGGAGGATCAAACAGCTGCAGGAGTATCTGGAGAAGGTGAAGAGCATCGT[C/G]AAGCCTGGGTGCTCGCAGGATGTGCTGAAGGCTGCACTGAGCTCCATGGCGYATGTGACG
Sce_Assembly02_c14458_1604	x	GGCAACATATTCGCAGCGGCAACAACAGGAAGCCGGATGCTTGATGACTATAGAAGCTC[T/G]CTGCGCCCTGAAATCGTGGAGGCACTTTTCTGCGCRAAAGACTGGCTTCAGTTTTCTCCG
Sce_Assembly02_c1450_1245	x	CAATTCGGTCAAGTCCAARGTTCAGTTTGTCGCTGCTATTCTGTTCATGTTCTAAAATG[A/T]CAGAAGTTGTGAAAAAGTGGTTACTCTGCTTGAGAAATACTCCCTTTCATCAAGTATGAT
Sce_Assembly02_c14516_1140	x	TTGGAAGATGGCACAGGCACCACTACAAATACAGTAACAAATTCCAATAGCTCGGCATA[T/C]CGTTCAGTAGTAGATGAATTCCGTGCRTTTCTCAGTGATAGCAAAGATGTATTAGATGAA
Sce_Assembly02_c14526_714		GCGGGTACATAACCAACATCACCATTGCCAACGTGACCATGGAGAAGGTCAAGGTGCCA[A/G]TAAGGTTCAGCCGGGGCTCAGATGACCACTCGGACGACAAGTATGACCGGACAGCGCTAC
Sce_Assembly02_c14558_855		AGTTGCAGCTTGAGGCAGTAGCTGAACTTCGCTKGTTGAGTTGCGTTGGTGTCTGAAA[T/C]CTGTTGCTTGCTTGCTTGCTTTATCCAGATGGTCTGTTGCTTGCTTGCTTGCTTTATCCA
Sce_Assembly02_c14613_795		CAGTCTAATGAWGAATTCTGGAAGGCAGCTGATGAATGAAACTTTAATAGTAGGCACCA[T/C]CTGTGTATTACTATCAACTGTAATTCTGGTTGCTTAATTTCTACTGTCTGTAGCCGTTTC
Sce_Assembly02_c1463_413	x	ATGAGGAAGTTGCAGAAATGGTGCCTGTCTTCGGTCTTCGACGAGTACCAGCGCTTCGC[C/G]GCTGCGAAAGTGAGGAGCACCGACCTGAGATTCATGGAGCTGTTCGACGTCGCGAGCTTG
Sce_Assembly02_c14668_780	x	GCGCCCCGCMGCAGCAATGGCCAACCGTCATCCTCTCAATCTCCCAAAGGCGCGACTTC[A/G]GCTGATAAGTCGGGAAACCAACCATGAATGAGATGGCCAGAAGTCCACCGKACGCGACGA
Sce_Assembly02_c14731_875		AGTGCAGATTCAGCTTTAGAGTCAGTAGCTTTAGAGGACAATTACAGCAAGGAAGTTGG[A/G]GGCCTTACCAAGTCCAGCATGAGGTCYCTCAAAAGACCTTACGAAAGCCAGCCGCAGAGC
Sce_Assembly02_c14851_504	x	GAAGTTACAGAAACTGCGGAGTACCCGAAAGTCTTCATTGGAAAGGTTCCAATCATGCT[C/G]CGTTCTAGTTACTGTACATTGTTTCAACAATCTGAAAAGGATCTTACAGAACTTGGAGAG
Sce_Assembly02_c14852_939		TCAAATATGGGAGAACTCTTTGAAWCAGTAGCTGGTGAACATTCTACGCCTAAGAAGAA[A/G]AGAATCGAGGCAAGATCGCCAATATCAGGAGACCTAAGGCACGGCGGACGCTTCAGACGA
Sce_Assembly02_c15052_236	x	GTGGTGAAGGTCAAGGAGCAAGCTGTTGCTGGCAGGCTGTACTACATCACAATCCAGGT[C/G]GATGAAGGCGGGGCAAAGAAGCTCTATGAAGCCGAGGTGCTGGAGCAGCTGTGGCTCGAT
Sce_Assembly02_c1513_821	x	GCCCTGGTCATATTCTATCACTTGTTTGCTAAGGAGTTGGCACCTCACAAGCCTCTTGC[A/G]AAGTTCTTGTGCATCAAAGGGATTGTCTTCTTCTCTTTCTGGCAGGGCTGTGCGCTGGAT
Sce_Assembly02_c1516_490	x	GGGATCGGGYTGAGATACGACTGGGGTAAGTTCTATGCGTCCACCTCGTTCTATGACCC[A/G]GCGAAGAAGCGACGCGTGCTGATGGGGTACGTCGGCGAGGTCGACTCCAAGCGGGCTGAT
Sce_Assembly02_c1523_1720	x	ATTGACATGTTAAGTTATAGATCTGGTGAAGTCAGTTACTTGTAGTAGCTGTTAGTGTT[A/G]GTTCTACCGTCTCTGTTGAGAACCAGCAACGCTATTTGTCATGAGAAATCAAGCGAATGA
Sce_Assembly02_c15252_570	x	GGTAACTTATACTATCAATGTTAACTGCTAATGCTATGAGGAAAAGTTTGTTTTCGTTC[A/G]TATACCGGTTATAATCTTCAAAGAGGTATTTTTCCTTTCTAGTTCTATGAGTGSCATATA
Sce_Assembly02_c15324_337	x	GTTCTTTGAGCCAGCTGCTGGTTAGCTTGTCTATCCATCAGCCAAGAAACCCAATAAAA[T/C]GCGTGTGCTGCTCCTGCAYGATCTACACGAGAAGTACCCTGCGTGGCGCGTGCCCCTTTC
Sce_Assembly02_c15367_860	x	CAGGTCCTGCATCCCGAGAATCAACCCTTACTTGATGCAAACCAACTAGGAAAGGAAGC[T/G]TTGTCTGGCAATGGCCTGCCCCCTGTTGACSTGGGAGCTCTAGTTTCTGTAAATATCGGC
Sce_Assembly02_c15413_536		CTCTGACCTGCCCAGCATCAAGGAGTCTGGGCGATTAATGSCGGCACTTTCAGCATTGC[C/G]GCTGAAATCCAGTAACTTATATACAGTTCAATTGCCAGAAGAGGTCCCCTATGGCGAACA
Sce_Assembly02_c15414_291		CAACCTGTTTCATGTCAAGTGGCTCCAAAGCTTTTTTTATCTCCTCAAAATAACCAGAG[A/G]CTCTTTGGTAAAAGCGATGAATTGTTGCCAGGTAGACCGTTGGAGTCACCGTCCCTTATG
Sce_Assembly02_c1546_505	x	ATGCCCATCTGCAAGGTCCTGTCCTCCAAGCCAGCCGAGTAGGAACCCCGTGCGACCAC[T/C]TAGAGCTGGAGACACCTACCTACCATAGGTGGTACGTCGGCCTAAGAATTTAATCCCTCT
Sce_Assembly02_c15527_1420		TGTATGTATCTGCCATTTGCTTGGACTTGGTTGTAGCTGCTCGGAAGTTTAGTGCTTTG[T/G]GTCCGTAATGGTGTAATGTTTCATATTTGAGTTCCATGGAAGGTCTGCAATGGAGCTGCC
Sce_Assembly02_c15527_891	x	TTTGCTGAAGTCAGAGAAATTGAAGGAGAAAATGACGAATATGTGCTCGATTGTTTATG[T/C]ATGGTTAGACCTACTGACAATGGCCAATGCTATGGTTGTATGAGTTATGGAAATGCTGAT
Sce_Assembly02_c1554_364	x	GATGCTGTTCTCAAGGGACCTGGCAAACTCAGACTAGTTTTCGAGGGAAAAGATGAGAC[A/G]GTTGACCTCGAGGTTTTTAACTTCACTGGTGCTGGAGGAGTCGCCTTGGCTATGTACAAC
Sce_Assembly02_c15585_644		GGGTACCCTGTTACCCCTCTCGGATTCTGAGGAGGCACCGGAGGAGTAATCATCAGGAA[T/C]ATTGATCAGGTTTGCAAGATGGAGTCCTGGGGCTTGTGGCGTATTGCTTCTGAATCTTGG
Sce_Assembly02_c15621_535	x	AAGATTGAGACACTGCAATCAGTACTTCAGTTACTCAAGAAATCCTCAGATACTGGCAC[A/G]CGCAAAGAAAGTGCTGAAGAGAAGAAAGCCTTTTTGTCCAGGTTATATCTGGCTGATGCA
Sce_Assembly02_c15725_1914	x	TTTCAGGGCTCCATCACTATGCACATGAGGATGGYCCGTACAGGGTCAGGGCAGGGGAA[T/C]TGTACGATGAGCTAAGATCGAACCTGATCCGGAACATCGTGGGGAACTACCAGGAAACCG
Sce_Assembly02_c15741_906	x	TTGCTGGTAAAAGAGGTCCATCCGAAGTATTAGATAAGCGACCTTCTGAACATGCTTTG[T/G]ACTTAGCTGGAGCCGCTTCTAGTGATGTTCCGACCACAGCCATAGCTTCAAGTTCTTCAA
Sce_Assembly02_c15777_97		TCAAGGAAAAGCCATGGGTGTCTTGACGCTGGTTCATATCCTTGTCAGCTTTGCCGCCT[A/G]TGCCGAGGCCATACGGAGAGCCGACTTCCCTCCTGGTTTTACCTTTGGGACTGCTTCCTC
Sce_Assembly02_c15784_730	x	ACCCTGATTGCAAGATAGAGTGGTTCCACTTTGGATGCGTGGGCTTGAAAGAGCAGCCG[A/C]GGGGAAAGTGGTATTGCCTGAGTTGCAGCGCATTCCAAAAGAGGCGCAAGGGCAGGTGAG
Sce_Assembly02_c15808_511	x	GGTTCCCGTAAGTTTGTTTGTGGAAATGACAAGGACAGGATTGAACAACAACTCAAGCC[T/G]CGTGTGCTCTCTGAATATCTCGGAATGCCATTCACTTGCTGCCCCGCCTCCCCCATTCA
Sce_Assembly02_c15853_2049	x	GTCACACCAATYGTTGAAGGTTATGGTGGTTGGGCATTTCGAGCGGAGATAGTCCCAAT[T/C]GAATCTGCATACCCAGGATATGGGGAGCTTGTCGTTCTACAGAACACTGACCATATAAAC
Sce_Assembly02_c15939_325	x	TGAGAAGAACTTGGGAAACATGACTGTGGCGCAGGCTATAGAAAAGGACAGGTTGTACG[T/C]TGTGGATCACCACGACTGGGTGATGCCGTACCTGAAGCGCATCAACGAGCTGCCCGGCGC
Sce_Assembly02_c15974_1141	x	TCTCCAATGCAGATCCACGGTGTCGCCAACGAGCAAGATTTACATTTCCGATTACCGTC[A/G]AGTTTGGATATCTACCGTTGAAGCAGAACATGGGTCTTCTYTTTGGTCGCGGGGCGCGT
Sce_Assembly02_c16088_700	x	AGYCAGATACTGAAAGCAAAGGAAGAAGCTCTAAGCAGAAAAGAAATTCTGGATAAAGT[T/C]GAGAGATGGATATCTGCATGTGAGGAAGAAAGCTGGCTTGAAGATTATAACCGAGATGAT
Sce_Assembly02_c16115_1191	x	ACACCTCAGCCTGGGAATCAACATAAGCTATATCCCTCGGTGCAGCAGCCTCCAAATAT[T/C]GGTAACCAAGGCTTGATGCAGGGTCCTCCTAGTCACACCGTCTTCGCTGCACAAGCGGCC
Sce_Assembly02_c16119_315	x	GTATATTGCTGGCTCAGSTTGTGAGCCGGAGTTAATGGAAGGGGATGTAGAGATTGGAA[T/C]TGGGACTAGGTGAAAGCTTATTGCAAGTAGCTCCGGCGCACCTGTTCTCAGGTGTGCTGA
Sce_Assembly02_c16122_560	x	CATCAGGTTTCACTTAAGGAGGTGGGCACCGCCTCTATTTATTTTGTTGACCCCTCCAA[T/C]GATCTTGGAATCACATTTCATATTCAAGATTACAGACCCGTGGCCATAAAGTTTCCCCGT
Sce_Assembly02_c16256_705		TCTTTTGGYCAACGTGCTCCACACCGTGCATCCACAAGGGACTCATCCCCAGTCCGAAA[A/G]ACTTTGCCTTCTGTACGGGAAAGGGAAAGGAGCCATGATGGTGGTCATGGCAAATCTCCA
Sce_Assembly02_c16280_311	x	CATCTTGGAGGGAAGTTCCTACATGAAGCTTGCAAAGAAGCTTGGCGATCTTGACCCAC[T/C]GATGAAGCCAAAGCAAGACCGGTACGCRCTGCGGACATCCCCGCAGTGGCTTGGACCACA
Sce_Assembly02_c16344_1185		TATTTATCCTTGGCTTTGTTTCTGGATGCTTGTCCTATCTTGGAGAGTTTCATCTTGAG[T/C]GTTGATCAGTTTGACATGCAGCACTATTCGATTTCTGGGGATCCCTCACATCTGAGGCAG
Sce_Assembly02_c1635_2164	x	TTGACAGGGACACTCTTTAGGATGGAAACTATGTAGCTTCTCATGTTCAAACCATGTTG[C/G]CTATAGAATATGTCACGCTGAACATTCAACCAAACGGAAGGCGGCTTGACATTGGACTGA
Sce_Assembly02_c16366_1582	x	CATATTACATCTGTGGTGGACCCTGAACTTAGGTCAAATATTCATGGAGCTCTAGACGA[T/C]CCCTATGGTGAGAACTGGTCAGTGTTGCTGGAATATAACATTTTGCTGAAAGAGTCATTC
Sce_Assembly02_c1644_1039	x	GATGCTGCAGTCATCGCYGTTCCCTTGGGTGTTCTGAAAGCAAACACCATTAAATTTGA[A/G]CCGAGGCTCCCAGAGTGGAAGGAGGAAGCAATAAGAGAACTGTCAGTTGGAGTCGAGAAC
Sce_Assembly02_c16453_2135	x	GGCTACACTTGTCAAAAGGGTTCGACAATACTGCCCAGCCTGTCAATGTGTCATGATGT[A/G]CTGGTTCGGGATTCTGATGGGCAGCATTGTGCACCAAGTGAACTCAGCATACTACAGCAA
Sce_Assembly02_c16454_197	x	TCGCTTGCTATTATAGCTTCCACTTTGGATTCTCTTCTTGACTTGTTATCAGGGTTCAT[T/C]TTATGGTTTACTGCATTTTCTATGCAAACACCGAATCCCTACAGATACCCAATTGGTAAA
Sce_Assembly02_c16457_126	x	CGCATGCCGCTGATTCTAGGAATTGGCCTGCTTGTTCTACAACAGCTAAGCGGAATCAA[T/C]GCTATACTGTTCTATGCAAGTAGCATCTTCAARGCTGCAGGTATTACAAACAGTGACTTG
Sce_Assembly02_c16481_2166	x	GATAACAGGTACTCAATTTAATGAAAAATGCCAAGAGCCTCAGGACCTTGTAAAAGATG[T/C]GCTGATTACTGAAGAAAACATATGCTCATTGGACACACCGGTTCATGCGCATGAAGTGGC
Sce_Assembly02_c16509_1151	x	AAGTCAACAGATAAAAAGCATGAAGAAACAGCTAAAAAGGAGCCTGCTATTACATCTGA[C/G]CAAGCCGTGTTGCAGAAACAACACCCTCCAAAGAGACTTGTTTATACTCGCCGTGGCTCC
Sce_Assembly02_c1651_1697	x	AGCCTGACATAGATTTAACAGCCGTTCTAATCTATGTATCTCCTGTATCCATTTGTACT[T/C]ACATGTCCTGTATGTAATTATGGATAGGTGACCTAGGTTCTGGTGTAGTACGAGGTTAGT
Sce_Assembly02_c1653_584	x	GGAGGGATTGTCCTAGAAACAGAAGGAAGTGTGATAGCTGAAAAGGTACTAGCTCATGG[A/G]GCAGAGGGTGCTACATCAATCGCTGAGCAGACTATAGTTCAGGCCCTAACAACAGCAAGA
Sce_Assembly02_c16530_935	x	TTTGGCTGGCAACCATCAGGCAGTGAGAGATCAAATGCTGCATCAGTATCATCGATAGA[T/C]GTGAATGTGAGCACAGGAGCATTTGGCTGGCCACCATCAGCCAGTGAGAGATCAAACGCG
Sce_Assembly02_c16555_472	x	ATTGTTGCAGCTTTTATGATGATGCAAAATCTAAACAGTAGAGGTTTTCGAKCGTTCTC[A/T]TTCACAATCCCATCGACAAGAGAGCTTCTGCAGATATTCGAAATCGCAGCCCCTGTTTTT
Sce_Assembly02_c1657_3113	x	CAAATTATTCCCATGAAGAGGTGGTTCTTTGTTACTCCTTTGAAGACATTCCTTTCCTC[A/G]GGCTTGCGCGCATTGAACTCGTTGAAGATCTGRCAAAATACAAATGTATTGAAGATAAAT
Sce_Assembly02_c1657_3315		AGGATTGCTATTTGGTAAATGGCCTGGACAAACAAGTTTCTCCACATAATATTGGTCAC[A/G]AGTGGCTCCCTTCGACCAACAGGCTGTCTCTTCATAAGGTTGTCTGTTGGTGGTTCAGTT
Sce_Assembly02_c1659_1301	x	TATGAGGGTGGSACGTTTACAGTATCAAAYTTGGGAGGTCCTTTTGGAATTAAACAGTT[T/C]TGTGCTATCATAAATCCTCCTCAGTCAGCAATCTTGGCCATTGGTTCTGCTGAGAARAGG
Sce_Assembly02_c1667_171		CAAGTCATAAAACTAAATGGAACTATGATAAAGAACATCCACCACCTTGCTCATCTAGT[A/G]GACACCTGTCAAGACAAGTTCTTGACATTCGAATTCGAAGACGACTTCCTCGTTGTTTTG
Sce_Assembly02_c1668_1160	x	CCAAAATGGTTCAAGATGACGGAAGACATCTCCCCTACCCCGTGGGGCGACCTGGAGGT[C/G]TATGAATACAATGGAAGATACGCCGAGCACCGGGCTGCAATAGACAGTTCTAGCGTCGCC
Sce_Assembly02_c16692_161	x	AAAAGGTYMGGGCAAGGGATGAGATGGGGTGTGATGATGGTGGTGCCAACTATCCATCT[C/G]CAACACAGCCCTTGAAGCAGCAAGTGCCGAAATCCCTCGGCAACAGTTGCGCCACTGTTC
Sce_Assembly02_c16719_275	x	CTTCATAAGGTTTTGCGTCCATTTCTCCTTCGGAGGCTTAAATCGGATGTCGAGAAAGG[T/C]TTACCTCCAAAGAAGGAGACTATACTTAAAGTTGGAATGTCTGAGATGCAAAAACAGTAT
Sce_Assembly02_c16851_466	x	ATCTCCACAAGTTCCCACTTTTRTCCAAGAGTTCCCGCTTGCAAACGTTGGTTGCCTCC[A/T]CAGACGAGGAAGGCAACGATGAAGTAGACATTTCTGACATCCCCGGTGGGCCTTCAGCAT
Sce_Assembly02_c1686_2661		GGATCAATCTCCATCAACATCTTCACCAGCACCATCTCATCTCAAACCCTAGTTCATCT[T/C]TTGTATTCAATCTTTGTATCAAAACCTCAGATTGGTACATGTGATTTGCCAGTAGTGTTG
Sce_Assembly02_c16889_964		AAAGATCACATCCAGTGCAGACTTTGACTTCTATATTGATGAGGAAACAATTCACRCTA[T/C]TGAATCCAAGCCAAGCAAGCTCCACCATGATTACTTTTTGACGCATATTTCGAAGCTTGA
Sce_Assembly02_c16904_570	x	CNAAATGTATGGAGTTCTTGTTGCGTGCTTCAAGTCATCAACCATGTAAAATAAATCCT[A/G]TAAGCTTTTCTCACCATACAATCTTTTGAACCAATTTT-GTAAAGTTAGTACGATATGAT
Sce_Assembly02_c16939_553	x	TCAACATATCCTCGTACCTATGATCTCATTCATGCCGATGGAATCAATTCATTGATAAG[T/C]GACCCAAAGTCCGGAAAGAGCAGATGTGACCTGTTTGATGTCATGTTGGAGATGGACCGC
Sce_Assembly02_c16975_2735	x	CACCTACACAATAAGCTGTTGCAGCATCTGCTGTTACTTGCAGCAATATATGGTATGTT[T/C]GTCCGATTCTTTCCTTGACCTTTCAACGGGTTGCCATTGCGGATGTCCAGTTATGCACAG
Sce_Assembly02_c17034_468		TTCAGAGCAAAAATTAGTGACTCAAATACTGCATCGTTAAAGCTGTTCAGAAAATTGGG[T/C]TTCAAGGATGCTTCCCATAGTGCAGTTTTTAAGGAGGTGACATTGGAGGCGCCTGCAGCT
Sce_Assembly02_c1710_912	x	GAAGACATCCTCCTTGAGATGGACCGCATCTTGAGGCCTGAAGGTGCTGTTATAATGCG[T/C]GACGATGTCGATGTCTTGACAAAGGTGAACAAACTCGCTCGGGGCATGAGATGGAACACG
Sce_Assembly02_c1719_1528	x	AGGAACAACAATAGATGTTAGATTGGTGTTACCGTCGAAAGACAGAAGAGTCAGTGACA[T/G]AAGCAGTACAGTTTGGTGTCGGTTCTTATATCTTGCTGCTGAATATCACTACTACTTGCC
Sce_Assembly02_c1719_806	x	ACAGTCCAACAAATTCTTGACATGGGTGGTGGCACCTGGGAACGTGATATGGTTGTCCG[T/C]GCTTTACGGGCCGCATATAACAACCCTGAGAGGGCCATTGACTATCTATATTCTGGAATA
Sce_Assembly02_c17191_1643	x	GACATGACTTCTATGGGCAAGGGTATGATATTCGTGAACGGTGAAGGCATGGGTCGCTA[T/C]TGGACGTCATACAGAACCGCTGACAATGTCCCTTCCCAGGCAGTGTACCATATTCCACGA
Sce_Assembly02_c1723_621	x	CAGCTATGTTGTTGATGTAGCTATCTATCGGACATGGTTTAGCGTGTTCTCGTGTAATA[T/G]CAAGAATAAGTCCGCTTCTTGCAAG-TTGTTTTAACCACATCTCTAAATAAAATTCTCAG
Sce_Assembly02_c1726_1698	x	GACCAGGTTACCCTATCAAGTCCTGTGCTGAATGAAGGTGAACTGGAATCACTATTGAA[T/C]GACCCAAAATTGAAGCCCAAAGTACTCTCGACATACTTCAATATCCGTAAAGGTCTAGAT
Sce_Assembly02_c1726_2949	x	ATTGAGATAAAGATTGCACAAGGGGCTAAGCCTGGTGAAGGGGGTCAACTTCCTGGGAA[A/G]AAAGTCAGTGCATACATAGCTCGGTTGAGAAACTCCAAACCTGGTGTTCCTCTCATATCC
Sce_Assembly02_c1726_3339	x	CAAAATGGATTGAGAGAGAGGGTGGTACTTAGGGTGGATGGCGGATTCAGGAGTGGCCT[A/G]GATGTCCTTTTGGCTGCTGCCATGGGTGCTGATGAATATGGTTTTGGTTCTGTAGCTATG
Sce_Assembly02_c17344_507	x	TAGCCRTCATGTTCTACGGCAGGCTCAAGAAGTTCAGCATGCATGGCGGCCAGGCATGG[A/G]CCATAGTATAGCATACACCTGCATATTCTTTAATGATCTCTCTTCAGACAGAGACTAGCT
Sce_Assembly02_c17393_1223	x	AAATTACTGAATTAGGCTGAAGTAGCCTTTTAATCTTGCAAGTATACTAATCCAGCAAA[T/G]CTGGAGTTGTAATTGATTCTTCAGTTATAATTAGTCTGAAGTAGCCTGTTGTATCAGTGT
Sce_Assembly02_c17403_240	x	GGCTAAAGAGCTGCAAGAATCGAAAGAAGATCACTCAAGAGGTAGCATCCAAGTTGTCT[T/G]CTCGCCTCAAGAAGATATTCAGCCAACTTGAGAAGGAGCTTATACCAGCTAACTAGGAGC
Sce_Assembly02_c1741_2797		CTTCTTGGAGCATCATTTCCTAACATGACGGCAGCTGAGGTGACCAAGTTTGTTGATGG[T/G]CTCCTTGGTTCGAGACATGACCTCCCAAGCTTCAAAAACCATATYAGGGACTTCCTGGTG
Sce_Assembly02_c17431_1715	x	CTTTGCTCCACGACAACCCATCTTTGTCACGAGAAATGAACATTGAGTCACAAATTATG[A/C]TTGTTTCTGTGAAAATACTTCGGAAGTATCTGAACTGTGCAGGTCAGGAACCATCTAAGG
Sce_Assembly02_c17491_1258	x	ATATCAATGGTCATTGGAACACACACCTTAATAGCTGATAAAACTGACTTTTCAGCTTT[A/G]CGTATCTCTGTTATAGATGAGCAGCAACGTTTTGGTGTTATCCAACGAGGAAGGTTCAAT
Sce_Assembly02_c17512_1071		AAATCTAATGGTGATACTCATGCTCAAGATATTATTGATCTCATGGCAAGRTATCCAGC[T/C]CTTCGTGTTGCCTACATTGAGGAGAAGGAAATTATAGTAGACAATATGCCTCATAAGGTT
Sce_Assembly02_c1755_1355	x	GCTGAAACGCTGTCATCGAACGACAAGAAAATCTTCAGATCTGGAGAAGAGAAAGGAAG[A/G]GCTCTGAAGCTGAACAAGGATCG-TCGTTTAGCACAGGAGAGGAAGAACGCTGGCCTATT
Sce_Assembly02_c17659_810	x	AGCGCAGTGCACTGCTGTAAATGGAGGAACACTGACGTGCTCAAACGAGCAAAGATTTCA[A/G]CAATCAGAGGGCACCGAATCTAGCACCTCGACATCAGACCGTGCAGAACGGGAGACGAAC
Sce_Assembly02_c1770_1304	x	ATCAATTCTGTTTGCCCCCTTCAAGTAAACCTGGGACGGTGGTCTGCTTACTTCCTTGT[T/C]GTCCGATTATGRAATGGAACTGCATATACAAGACTAGTGGAGTAGCTAGGCGGCTTCTTT
Sce_Assembly02_c17716_1191		CGTGGGTTATTTTGATGTACATTGTGGTGGATCAACATGCAAGCCAATAAGCTAGATGT[T/C]GTTTCTGTTGCTACCTAGATTGTACCTATGTCATCGCATTGGTTTCTGCGAAAGATGGCG
Sce_Assembly02_c17727_117	x	ACTTGAAGACCTTCTGGGCCAAGCATGGCACAAACAAGTTTGTAACAATCAGGTAAGAG[A/C]CATGCTATGTTGATCGCCTTGTAGGGTCCAACGCTGCAGTTTGGTCTGAGTTWTTCTCTG
Sce_Assembly02_c17798_335	x	CCATGASAAGGTGAACATTGTATCTGGGGGCAAATCTTCAGAGCCACCACTCAAGAACA[T/G]CGAAGAACAGGACACTGCTGCAGCGACACCGATGGACGTCGAGGCAGAACCCCGGCAGCA
Sce_Assembly02_c1788_2548		AAGGGCTATCTCCTGATGTATATGCGAAGTTCAGGAACAACGGCTCATACAATGAACTT[C/G]TCGCCCGAAAGCTTGTGGACAGGAAGAATAGCCAGGTTACTATTCTGCTCAACAACGGGG
Sce_Assembly02_c17937_540	x	TTGGTTAATGATACTGTAGGCACATTGGCTGGCGGGATATACGCTGATAATGATGTCGT[T/C]GCTGCTGTAATATTGGGCACTGGGACAAATGCAGCGTATGTTGAGCATGTAGAYGCAATT
Sce_Assembly02_c1815_1336	x	CCTGGATCTGGATTTGGTCAGGCTCCTGGAACGTATCACTTCAGATGCACRATCTTGCC[A/T]CAGGAGGACAAAATCCCTGCAATCATATCCAGATTCACGGAATTCCATGAGAAATTCATG
Sce_Assembly02_c1815_1690	x	ATTTGCAAAACCATGCGCTGTTTGCCTTGTTCTTAGGGCCTGGGTGGTGCAAGATTTTA[T/C]TAAACCTTGAGTAATGTCATGGGGGGAAATCTTACTGTGTAGATGTTCAGTTCTGTGATY
Sce_Assembly02_c18226_207		GTGCCGCGAACAATCCGTCTGCTCAAGGATAAGTACCCTGACATTATTATCTACACTGA[T/C]GTTGCTTTGGATCCGTATTCTTCTGATGGTCATGATGGCATTGTGAGGGAAGATGGAGTC
Sce_Assembly02_c18275_1464	x	GATCTAGAACAGTGTAACAGATGTGTCAATTTCTACGTTCTTCGGTTTACTAATCTTTT[T/C]TATTATAAGAATTGCCTATTTTTTTTCTGAGACGGAGAGGATCTACAGGCGAAAGCAA
Sce_Assembly02_c18413_865	x	TGCATTGMAAGGAATGGTAGCAACCCATCAAAATGGGCATCTCTTTTTAATCTAGCATG[T/C]GCTCAGTGTTTTATGCGGGATGAGGACTTTGCAAGTGCTGAAAAAGCTCTTGCACAGGCA
Sce_Assembly02_c18436_1770	x	TTGGGATATCCCTACTCTGAGGCATGTTTATCTTGGAAATGAGTTTTCCCCACCAAGGA[C/G]TATGCGACATAAAGAGCTCCAGACCTTTGAGTTATATCTTACACGTGCCGAAACTAAACA
Sce_Assembly02_c18468_615	x	GGCACGTGGCTAAGGTGACAGATCCGTCAAGCTTTAGGGTCCTAAACATTTGGGCGGAT[A/G]CTCCTGGAGTGCAGTTCTACACTGGTAATTTCCTTGCTGGCGTTGTGGGGAAAGGAGGTG
Sce_Assembly02_c18475_325		GTACCATAATTTTGAAACAATGTCACTCGATTGAGGTATTCAAGTTTGGATTTAGTTTA[T/C]GATTTTGATAGGGCAAATGATTTTTCAAATCAACCAACAACAATCGGCCTGTAAAAACAT
Sce_Assembly02_c18482_225	x	TCGCGAAAAAGGTACCGCTACGTACTAACAAATAAGGGCAACTCATTTTCCTTCACGCT[A/G]CGTGTTGCCCATCAACCATTGGATGTTGATATCCTGATATATTAATCTCAAGCAAGAAGA
Sce_Assembly02_c18617_189		TTCCTTATCAAAAAGCACTAGTTTGTCAATTAGACGGTCAATGACTAAAGATTCTTTTG[A/G]MAATAGCAACAGATACTCCTTCAAGAACCCCTTAGGATTATCAGTTGAGTTGCATGAGGA
Sce_Assembly02_c18713_210		CACAGCACTAGAATGGAAGCCCTTGTGCGGTTGGCTGAGCTTGAGGTTACCAATGCAGA[A/G]CTTGCAAAGTCACTTGCCAGGGAACAATGGAATCTGGAAGTTCAAGTTGATCAAGTGGCT
Sce_Assembly02_c18766_220	x	TGAGTGCAAGATGAACACTAACCGTGGGAGGAGCCGTAGTCCAGTTGAAGTCAAGGATG[A/G]CCACTCTAAGGGGAGTGAGGGTTATGGAAGGAAAGAGAACGTGAGAGATCTACAGAATGA
Sce_Assembly02_c18931_443	x	TTACTTGATTCAGCAGTCAGTGGGACACTAAACGTTCTGCGTTCCTGCAAGAAAGCTTC[T/G]GTCAAAAGAGTGGTCATAACATCGTCCATGGCTGCTGTTACCTTTAACGGGAAACCAAGG
Sce_Assembly02_c1894_171		AAAATTGCTGCCCGTAGTGCTATACTGCCGATGCTCCAAGCTGAAGAGGATGAAAGATT[T/C]GTCAAAGAATGGAAGAAGTATCTTGAGGAGGAAGCGAGGATCATGAAAAATGTTCCCGGA
Sce_Assembly02_c18945_803	x	CACTCCCCTCGGCTACTACATTTAGGACACCTGCCCTGCAGTCGGTATCGAGAAATTCT[A/G]CTCCACTGCTTTTCTACTACATTGAGGACTATGATCATGTRTTTCGAAGAGAGGTTTACT
Sce_Assembly02_c18959_632	x	GGCAACAGCAGTCCAGTATCCAAGCAATTCCCCTAAGCCAGGCCCAGGCTCAAACTAAT[A/G]TTGTCCAGGCACAAGTAATTCTCCAGAATCAAATGCAGCAACAACAGCAACATAAACA
Sce_Assembly02_c18961_245	x	TTATGCGGTTGGGTTACATGTCCTGTAGGCGAAACAGGATCACTGCCTACGAAAATAGG[T/C]GTACGGCTTGTGTGATGTACAACTGTTCCTTTTGGTCTGAGAAGTTTGGTCGATACTTCC
Sce_Assembly02_c18980_825	x	CG-AAGATCC-ACACCGAAGGGGGCAAGGGCAGCATCACCATCACAAGAACGAGAGGCT[A/G]ACGAAGTTGACATCACCACCGTGGTAGCTTTAGTCGTCTAGATGATTTTTGTGGCCAAAG
Sce_Assembly02_c19087_1060	x	TATTTTTTCTCTTGGAAGACTACTTTATTTGAATGTTGTAGCCATGAAAAGTTCTTTAC[T/C]AGCACGCACTTGCAGGTTTATTGTTGTACAACTTTGATATGACAGTTATACTTCTATGMT
Sce_Assembly02_c19106_755		GACCCTGATATMAAAAAGTATGTTGAGAAATCAAGAAACATGGCAGGTGTTGCACAAGA[T/C]CCTAAGCTGATGAAATTAACAGACAAGGACATCGTAGAGATGATCTTCTTTCCTGTGGTG
Sce_Assembly02_c19139_180		CAATATGCCTAAGCAGTATCTACCATTACTGGGAGTACCAATTGCACTGCACAGTTTAA[A/G]GACATTCTGTGGAATGAAGGAAGTGAAAGAAGTCGTRGTGGTGTGTGATCCATCCTACAA
Sce_Assembly02_c19153_250	x	ATGTGGATTCTGTTGCAGATGCGGAGACCAATGTGGATTCTGTTGCAGATGCAGATGC[A/G]GAGACCCAAGGTTCGGAGGTCATGGATCACTTGAACAGCAGCAAAGAAGATGCTGACAAT
Sce_Assembly02_c19205_311		CGCAACGACCTCGATTTCGAACTATCGGGCGTGGTGCTCCCGGAGCAGCTCTACTTCGT[C/G]GACGTGAGCCACAATGCCATCCATGGCARCATCCCGGCGCAGGTCGCGAGCTTGTCCAAC
Sce_Assembly02_c19213_365	x	GCATATTTTCTCCTCCAGTTCAAGTATTTCAACGTTGAGCAAAAAATAATTGTTAAGTG[A/C]ATCAATTTAAAATACTTGATGCTTTACCTTGWTTATCCACATTAACTTTTTGGCTTGTTG
Sce_Assembly02_c19343_684		CTACCCTCGAAAGGTTTTAAGCTCACCAACAAGGCAGATGGCAAGCATCGGAACTTTGG[A/T]ATGTCTGTAACCTCCGGAGAAGCCATGGCTGCGCACTGAACTGACCCACYGAATATCCAG
Sce_Assembly02_c19344_1065		GCTCTCATACCAGGAGCTTCCTGTTACTATACCCCCGTTTACACTATCRACTGTAATT[C/G]TTCTTTCTGCAGCTGGTTTCTGTGTTTGGTTCATTAATCATGAATACCTACATGTCTGCT
Sce_Assembly02_c1942_565		TGAAGCTATCGTTGAGGCCATCCACCCGAAGAAAGAATCCGACAAGTGAAGATCGAGCG[T/C]GYATCGTGTACATTGTGTCTTCAGTATTTTCAGTGGCTGTGAAAACTATGTGGGCTATGT
Sce_Assembly02_c1946_2187	x	GTAAATAAAATGAACAGTAGAGAAATTTCAGGATGAACCAACTAGGAAGACATTTGCGT[T/C]GTGTATTAATTAAAACCTGTTATAATTGTTGAATATTCAGTTTTGTACTCWTTTA-TTTT
Sce_Assembly02_c19495_615	x	TAAGTAACTATAACAACTGAAGTGTGCTCTTCTTGTTGCTTAATTTTCTAGTTAAGATA[T/C]CTTTTTGATATAGATTGTCAGGTTCCGTTCTCATATAAACCCCCCGATTTT-GTGATCAT
Sce_Assembly02_c19562_533	x	ATCCTTGGACTGATTCTCTTTGCGCTCCTCATCGGTAACATGCAGACCTACCTTCAATC[A/G]GTWGCTATACGCCTTGAAGAGATGCGAGTTAAGAAGCGTGATGCTGAGCAGTGGATGCAT
Sce_Assembly02_c1968_311	x	TCGAGGCGWAAGAGACCGATATCGACGGAAGAGCATACTACACGTTTGAGTTCACGGCT[C/G]AGGCTCCAAATTTCACAAGACAYGCACTTGGCACAATTACCATAGCAAATGGCAAATTC
Sce_Assembly02_c19715_745	x	TAGGGTTGCATCCAATTTACTTTTGCAGATGGGGG-GCATGAAGGATGCACCAGTAGAT[T/C]AGCTAGCATCAGTGATTAGCCATGCTCTCTTCATTCTCCTGGATCACCTATTTAGATGTA
Sce_Assembly02_c1976_1202	x	CTTCAGATAGCGAAGAAATCCAAAACATACAAYCCATACAGGTGGGTGAGATACGTGAC[A/G]CAGGCCAACTCGTATGTAGCTCGCCTATGAGGACATTGCTTGTACAATCCTTCTGAAGGC
Sce_Assembly02_c19901_643	x	GCAATATGTGATAAAATGGGATTGAAGGGATACCAGATAGGGAAAACAAAGGTATTCCT[A/G]AGAGCTGGCCAGATGGCAGAGCTGGATGCTAGAAGAGCAGAAGTATTGGCCAATGCTGTG
Sce_Assembly02_c19935_294	x	TCATGTTTTAAGAGTCTTAATGAGCTTWCAGAATCAACAGTGAATCAACTTAATCTGCA[T/C]TCTCTTATAAACTTCTCTCAGGTGGATGCAATTAAAACGAGGTTTGAGAGTAACATCAAA
Sce_Assembly02_c20030_1670		ATCTCTACAATGATATTAGAGTTGTCTTTCCTCAAAGGCACTCAGATTCAGACGAAGGC[C/G]AGCTGCGGGTTGAGCACGACCTCCCTGCTGATCCCAAGTACTTCGACATAAGCAACTGAT
Sce_Assembly02_c20038_1046	x	TTAGATCTCAGATACTTCTTTTTTCAGTATGGGGTTGTATATCAGCTCAAAATCGCAGA[T/C]GGAAGCAGAAGTATTGCGGTGTATCTGCTTTCCTGGATATGTGTGGCAGTGATCTTTGG-
Sce_Assembly02_c20145_268	x	TTGCTTCCAGGCGTGATGATTCAAGGCGATATATCAACTAGGCGAGCATTGGTTCACGG[A/C]TTCACGGCCGGGTTGCATGTATACATCTTTGATGTGGTATTAAAAAATTGTGTATCGTGT
Sce_Assembly02_c2015_320	x	TGCGACGCCGCCATGTTTGCTGCTCTTTTGGTTATCTAATCCTGCATAGCGTACGTGGC[T/C]GTCYGAGGCTGCATGTAGTTTGTCTTGAGCTTCGTACTACTGTCTACTAGTGCTTGTAAC
Sce_Assembly02_c2028_1068	x	TGTGAGGGAAGTATATCACATGTTGTGGTAATGCCCAGCGTCACTGTCGATAAGCTGGA[T/C]ACTTTCTTAAATGAGTTGGTGGAGAAGCGGATAACCTGGTACCAGGAAGGAAAATGCCAA
Sce_Assembly02_c20410_920		TTCCAATTGGAGCTGCATTGCATACTGCCACCGCAGAAATGTATCTTTCTGKGCGTTCC[A/T]CTCAAAATGAAGATGGAAGCGTGCATTCACGGTAACGCTCTTTGGATGGACGATTTGAAT
Sce_Assembly02_c20557_275	x	TGGCGGATTATTTGGACGACCGCCGGTGGTCAAATCTCGCCTATTTAGCTCCGGCGTTT[T/C]CGACACAAGCGAACCCTTAARTAAGAATTGTTTACCCTCTACAGGGCCTGCTGCGGATGC
Sce_Assembly02_c20603_150	x	AAGCTCAAGCCTTCGCTCTGCAGCTCACCAAAAAATTGCAAGAAGTATTTCAGCAGGTC[T/C]CTCTTCCTGGTGGGTGAGATCGGGGGGAACGACTACAACTACGCCTTGTTCAAGGGCAAG
Sce_Assembly02_c20682_1816	x	CTGTCAGTGCAGAGCCTACTGATGTCAAGAGTGAGAACCATCCACCGAAACGCGAGACT[A/G]ATGCTGTCCAAGATGAACATGACTTCAACCCAAGAGACATGGGGGATGGCACAAAGACGA
Sce_Assembly02_c2071_1205	x	AACCTGAAGCTGGAGGGATCAGTTGGCTAAGTTCTTGGTTCAACAAGTCTGATGAAATA[T/C]CACCTGATAAGTATCTGAAATACCATAAGATGGTTATCTAAGGAAGTCCATGTGACYATG
Sce_Assembly02_c2091_475	x	GAAAAAACTGAATGAAGATGAAAATTCKGCAAGGGCTCAAATGCAGAGTTTCGTCAGG[A/T]CATCTGGACCAGTAATTCTCTACGTCGAAGACCTCTTCACCTCAAAGAATTTAGGACTAG
Sce_Assembly02_c2091_563	x	AGACCTCTTCACCTCAAAGAATTTAGGACTAGACTGGTGAACGAAGCCTACACACAGAA[T/G]GTACTAATGCGATGAGATGGTGTGCTGTGACCTCAAACAACTGTAGCTGGTTTTGGTG-T
Sce_Assembly02_c2100_304		GCAACTGATGACAAGGTTACAGTGGAGGCTGCAGAGGCTACTCTCAAGTACAATGTGGC[T/C]ATTAAGTGTGCAACTATTACTCCAGATGAAGATCGGGTTAAGGAGTTYAACCTAAAACAA
Sce_Assembly02_c21031_926	x	CCGGCTGGTTCAAGAGGTTCCTCAAGAGTTGATTTCACAAATCAACTAGAAACCAGCAR[A/G]AAATTATGGATGCATTGTATTTGGGATTTTACTTTCAGTGCCCCTTTTAATTGAAACATT
Sce_Assembly02_c2106_654	x	CTCACTTCCCTACTAAGGAGTGGATGGAAGACGATAAAGGGAGCACTGGTGATGCCTCT[C/G]ATGATCCAAGGCTACAAGAAAGGCCTCATCAAGTTCAGCATCATCACCTGCCGCAAACCY
Sce_Assembly02_c2111_1711	x	CCAAGAAAGAGACCTAGAATGCTGGCTGTCCCGTGCGTGCATGCTGGGTCGGGTCGTCC[C/G]TGGTTCCGTGATCCATATGCGCARTGCAACAAGACGTYACTTGTCTTACGGTCTTRCCTT
Sce_Assembly02_c21293_150	x	GATTTTGGCTTTCTACTGGGCGGTTGATGCCAACAGATGCAGGATGTTGCTGGTGAGCG[A/G]GGAGGCTACCTTCATGGGCGAGGAGCATTGGACAGTGATGATTTGCTTTACCTTAAAGAG
Sce_Assembly02_c2141_754	x	GGGCACTCTCAAACCCAAAGCTCCACAAGGAGCCTCAGACAGACATAACACAAGATTC[T/G]TTTCCGAAGAACCAGTTCTCATATGCACGAATAGCGAAGCTCCTGCAGTTACCTGAAGAT
Sce_Assembly02_c21411_516	x	ACACGGGCTAGGGAAGCCGAGGTGGCTGCCAAGAATGCCCATGATGAGAAAGACCATGT[C/G]GTCAAGCTATTGTTTCGTCAGGCCTCACACCTCTTTGCGTGTAAGCAATGGCTGAAAATG
Sce_Assembly02_c2159_3934	x	GGTCGTGTGTTTGTAAATATGTACTGGCAGAAGAAGGATGTTGTTTGTTCTGTTAACCT[T/G]TTGTTACCCGTAGTGTCTTTTTTGGTCCTAGAAGTGATGATCACCATTTGTTGATGATGC
Sce_Assembly02_c2179_1717		GGTGCATTGCTCGGGTACGCGCAAGGGGCAACTGACAAGCGTGTTATTGCCTGCATTGG[T/C]GATGGGAGCTTCCAGGTGACAGCACAGGATGTGTCGACGATGCTCCGGTGCGAACAGAAC
Sce_Assembly02_c21865_960	x	GTCCGCTCCTTGCACTCTGCCTCGCTCCGGCGCCTCAGTTACAACCATGGCGAATACCT[A/C]GCGCACACAACCGTGTGAGTTGCAACRCCTTGGAGCATATCTGCGATGCAAGGCTGGTGC
Sce_Assembly02_c22045_283	x	ATAATGACGACAGAGATTCTGCGTAATATGCTGTATCAAAGTGTTGGTATGTCAGCATC[T/C]GATGGTAGATTATTTGAAGTTGATGTCATTGTTTTGGATKAAGTCCATTACTTAAGTGAT
Sce_Assembly02_c22090_1115		GCCGAAGAGAGTGACGGGAGCACTAGAAAATGTTTCTCATCATTATCTACAAGTATAAG[T/G]AAACTTCTTTCCTTCAAGGCTGCGGGGAATGAATCAT-TTCAAGCTCGGCGATATTTGGA
Sce_Assembly02_c2219_227		GCCAAGAAGTCCGGCGACGTGTCGGCRCTCCAGATCGGCGTCAAGTACAAGCCAGCATC[A/G]TGCAGCATCTCGGCTCACAAAGGTGACAGAGTTAAAGTTCACTACCGTGGAACACTTACC
Sce_Assembly02_c22350_230	x	AACCAACTGGACATAGCTCAGTATTGTCAATCAACTCCAGAAGTTATCGCCGAAGGAGG[T/C]TCCATCGATAACAGCACGGTTTGTGCGCCATGCGCGACCGACYTTCCTTTGGAGAGCGTA
Sce_Assembly02_c2244_2149	x	GGGAGTACCTGGAGAGAGACCGGAGTAACCCCCAGATATACAATTATCTGGCTTGATAG[T/C]AGCATTTCCGTGAAAGAGATGGTCATGTTAATTTTATTTTATTGTCAGAAACACACTGTG
Sce_Assembly02_c2259_1369		TCTTGAGTCCGTCCGGGAATATGTCGATAAGTATGGATCAGTTTCATCAAAAGGACCCC[T/C]TTTAGCCGGATCTGCTCCTGGAGACCCGGAAAATCGTGGATCAAACTTCTTTGGTGTAAC
Sce_Assembly02_c22645_1122	x	CGTGATCTCAAGCCTGGAAATATCTTGCTGGACAAGAACTATGTAAGCAAAATAGGCGA[T/C]GTAGGCTTTGCGAAGCTCATATCAGATCTAGCGCCAGATGGTTTCACGGAATACAG
Sce_Assembly02_c2276_383	x	CCTTATGGTGGTGTTCTATCTGGTCAGGCTGTTAGGGAGAGGATCATCCGTGCTTTCCT[T/G]GTCGNAGAGCAAAAGATTGTGAAGAAGGTTCTGAAGATCCAGAAGACCAAGGAGAAGCAG
Sce_Assembly02_c2279_1288	x	AGGTGGATGCCTTATTTCTCTAAGAAGTGAGGTCCTTGCGTGCTAGATAAGAACATGTA[T/C]ACAACATTGTAATTACAACAGAGGNTATATTAACAAACCAAGAATTGGCTCTGTTTTTTG
Sce_Assembly02_c2323_1093		ACCATTTTCAACCGGATCGTTACGGACTCTAATGGATCAGATCCATTCAATGGTCTCTA[T/C]GTAGGAGCATTTAGTCCATATGGYCCCGAAGTWGTACAGCTCCGTCGGAAGTTCGGYCAC
Sce_Assembly02_c2331_1397	x	GGYAATAAGAAGCTGGATGCTGGATACCGAGAAGCTCAGGAGAAATCCAGTGAATGCCC[A/G]GTGTTCTTATTTTTCTCTGTGAACACAAGTGGTCAATTTGTTGGTGTTGCCGAAATGGTT
Sce_Assembly02_c2331_1950	x	CCCACCACAGCTGAAAGCGGCGTCGCGAGTGCCAACTAGCGTGATATATTTCTTACGCT[T/C]GTTGCTGTAACATGCCGTCCATTGCGCAAAACTCGGGCAGGTTTCGAATGCGCGGATCA
Sce_Assembly02_c2339_1240	x	AGCSGCTGATTCAGCAGAGCGAGCTGCATCGGCAGCACGTGCTGCTGCAAACCTTGCGA[A/G]ACTGTGCATTGCCGATCTAAGGAAGAACACTAGGGTTTATGAGAGYCACAGTGATGATAG
Sce_Assembly02_c2369_3759		CAGGCCTCGTGATCTTTTTGACATGGGTGTTGACGAATCATCGGATGAAACAGATTAGA[T/G]CATTGTGCTTTTGGTCCAGGCTGAAGTATGGTCTTTGCTGGTGTGGTTCTTTGCATGGAA
Sce_Assembly02_c2369_3847		TGGTCTTTGCTGGTGTGGTTCTTTGCATGGAACTACAATTTTATTTATGGTTTTGGTAG[T/C]GGTTTACAAGCACAAAGTCAAAATGCTTTATTATAGTTTGTGGTTGTATTTTTATCGTAC
Sce_Assembly02_c23747_1185	x	CTTGTGGACACGCTCACTGGTCATGCTCCCCAACTGCTGAACTACATCGGAGCTGCTGC[T/C]GTATTAGTCGGTTTTGCTGGCATCAACATCCCATCCGATGTGCTRCAGCCTTCTCACCAC
Sce_Assembly02_c2392_856	x	TGTCTTACCGCCTGGGCTGGATAGATGAGTCCATAAAGAAACGGACGTTTGACATACTA[C/G]ATCAAGCCAAGCTTCCCGTGACGCCACCAAAGGGCATGACGGTGGAGAAGTTYAAGAACA
Sce_Assembly02_c2398_910		AAGATGGAAGAATGCATGGGTGCTTGTGACTGTATCATCACAAAGGCAGGACCCGGCAC[T/C]ATTGCAGAGGCGATGATTCGTGGCCTCCCCATTATTCTAAATGGTTACATTGCTGGGCAG
Sce_Assembly02_c2404_3963	x	CGATACCGACYAGAACTTCCTCCCGTTCTTCATGGAATATCATTCATTATTAATGGAAG[T/C]GAGAAGGTAGGAATAGTTGGCAGAACAGGTGCTGGTAAATCTAGCATGCTTAATGCCTTG
Sce_Assembly02_c24532_271		TGNACAACAACAATCTCTCCGGACTGATACCACCAAGCCTGAAAACCAAGCCTGGACTT[A/G]TCATGAGGACTGAGGGGAACAAACTTCAATGAGGCTGGCAAGGAGGAAATATCGTGATGC
Sce_Assembly02_c24589_1156		AAGAC-AAAACATGCTACACCTAAGTATGGCCTCATCTACCATGCGTCCTTAATTGGTC[A/G]GGCAGCTCCAAAGCACAAGGGAAAGATTTCTCGTTCTCTAGCTTCAAAAGCCGCGCTGGC
Sce_Assembly02_c24596_946	x	AAAATGAGAGGTGCCCAAAGAATGGCGTTCCATCCTGTAGTTGGTGGTGGAGCAAATGG[T/C]AGTGTTGTGCATTACTCAAGAAATGATAAGAAGATCAACTCGGGTGATCTTGTCCTCATG
Sce_Assembly02_c2480_573		AGGTTAGTGAAAGAAGKAAGTGATGGAAATTCTGGATCCAGTGCTCTTTGCGACACGAC[T/C]TGCTTGCAGGCACTCTCTAAAAGAATCCACTATGGGAAGTTCGTGGCAGAGGCCAAGTTT
Sce_Assembly02_c2481_2847		TGCAGGAACAACATCTTCCGCCCTGTGCACCACCATTTCCACAAGGAAATGTTAAGGAA[A/G]TGAACCATCAGAAAGTTGATGCGATCAAAGAAACGAGTAATCTTCCTAATATATTTGAGA
Sce_Assembly02_c2492_1504		GTCTGTACTGTTGCTTTGCACGGTTTGCGTGTGGTCTTGAACTGCCGGGACAAAGAGTC[A/G]GAACGACTGAGCAAGTGAGGATTGCAGTAACAGAAGTGG-CTGTTTACGATTTGATTGAT
Sce_Assembly02_c2494_1010	x	AAAGTAAGGCCCAGTCTACATCAGGAATCGAAGACTTGTTTAAAGACTCGCCAGCTGTG[T/G]CAGCGTCTTCAGCTCCAGTTGCTTCCAAATCAAACCCACAGACAGATATCATGAGTCTGT
Sce_Assembly02_c24995_160	x	GAATAATAAAAATCAAGCTGCTTAATTAGCATGCTGTCAACTGAAACCATGTTAACATG[C/G]CGCTCTATGCATGTCACGCTTAACGGAATGTTGTACGTGGTGGTGTCACTGTTTGTGCGC
Sce_Assembly02_c25217_204	x	GTTGAAGGATTCAAATGAGTCTCTCCAAGAGAAGATTAGAGAGCTGAAGGTTTTCATTG[T/C]TCCACTTAACTAATTTGTATGCAGATGTGTGTGTCCATATATCTCTCTTTATGTTCTAAA
Sce_Assembly02_c25249_330	x	ACCTATAGGTCTCATAGTGCGAGGATCACTTGTATGAGATTATTCCCACTAATCGACAC[T/C]CCGCTGAATCGAAGTGATGCACATAGAAATGAAAAGGCATTAGTCACTTCAAGCACAGAT
Sce_Assembly02_c2525_2213	x	AAGAAGCAATTGTGGAAATGAGTATTCTCTTTTCTTTTCAATCTATCGTTGTAAGAAGA[T/G]ACCATTGATTCTTGCTTGGTCATCCCGTAGTAACGGGATCCTTACTCAACACTTTGTTGT
Sce_Assembly02_c25287_265	x	GGGGGTTCCAGCCAGAGGTTGCTGTTAGGATCTTGGTGGAATTCTCTTGTGTGGAACAT[C/G]TGAGACGTTTGCGTCTTCCTGAGTACACTGAAGCAATCCGGCGTGCTGTTGTTGTTAATC
Sce_Assembly02_c25381_123		TGCTAACAATTACTCCAACAATATATTTATGAGGGCCCACAGATTTGAAAAACTGGAAT[T/G]TTTGGCCAACAATTACTCCAATAATATATAGGAAAAAATGGTACCATCATATAAGCGTAT
Sce_Assembly02_c2540_361	x	AACATATGATGTCAAGATTGAACCGGAATGCATCTTGAGATGGCTGGTGTTACGAAGAG[T/G]ATGTATATGTTTATGGTGTAACACATTGTGTATTGCCTGATTCTACTTTGGACTTGAAAA
Sce_Assembly02_c25438_465	x	GCTGGGAAGAATCTAGCTAAAGGCGAGGCAGCAAGAGTACTGCGGCATTTAGTCACTGA[A/G]GGAATACTTACCGAGGATGTCAAAAAGAGTGATACGTATGGATCAGTATCATCTGTTTTA
Sce_Assembly02_c25550_691	x	GGTGATAAGTCRCCGTGTTGGCTGGACATGAGCTTGAAGGAGGGAAATAAATTGTGCCT[A/G]CTCAAATCTTTATATTTGACCAACTGTAGGAAGTGGGAGGTCCTGCCTCCTCTTGGGCAG
Sce_Assembly02_c25640_138	x	ACATGTTTTCCTGTTTTTGTTAGTTTTATCATTGCTTTGATCCATGCTATTGCTATACT[A/G]AATGATCTTACAGTTGGTGGAACTAGGACAAATTTCTTACATAGCATCTTCCAACATTTT
Sce_Assembly02_c25656_305	x	GACAGACGCTTCCAGCGTAGTCAGGAGCTGCAAAAGAAGCTGGCGTGCGTCCTTGTTCC[T/C]GCCACCATCGCATTCTACATCTTTGGCCCGAAGAAGAAGGGCAAGCTGTCGCCGGAGGAG
Sce_Assembly02_c2584_138	x	CAGGAGAAGGCGAAGAAGGAAAGGCTGCGGCTGTGGCAGTATGGAGACGTCGAATCTGA[T/C]GAGGAAGACCAAGCTCCAGGCGGGAGGAGACCCCCGCCGCGTCGGTAGACGAGGGAAGGC
Sce_Assembly02_c25996_552	x	CATAGTCGATACATGGACATCAGCATTCGGGTTCAGGCCGATCGAAGAATCTGACAAGA[A/G]GAAGCTGAGCAAGGTCAGGCTGGTCTCGATCCCTGGAACTGTTCTACTGAAGAAGGATCT
Sce_Assembly02_c26051_953	x	CGGATCGAGGAGATCAAGATGTCAGGTGGAAGCGCCGAAGAAGCTGATCAACAACAGAG[T/C]GCCCTGAATCAGGGCGACGAGATGGKCGAGGGCCCTGCCTCGCCGTGATCTCTAATTGCC
Sce_Assembly02_c2617_1077		TACCAGGCTGGGTTGAAGCATGACCCGAATAACCAGGAACTGCTTGATGGTATAAGGAG[A/G]TGTGTTGAGCAGATCAACAAGGCTAACAGGGGTGACATAAGTCAGGAGGATTTRCAGGAG
Sce_Assembly02_c26342_585	x	TTTACACTAGTCTAGTATAAAAAACGCTCTTATAACGAAGGGAGTAGTTCTTTAGGTTG[A/G]GTTGCATATTTGGAACTTGAGAGTTCCTGATGTGAAGGGTTGTTTATAGTACCAATGTA
Sce_Assembly02_c26530_300		AATCTAGTTACTGCAAAGCTCAAGCATGGATTTAATGATCCCATCGAAATTGCGGAGAA[T/C]AGTGTACCTGAACCTGACCAGATGAAGTTGCTTGCTCATAGAATTCCAGTCTACCTTCCC
Sce_Assembly02_c2660_1239	x	TTTGAATCTATAGAAAGGCCAACACTAAGCATCGAAGACCACAAATCAAAGCCACTGCC[T/C]GAGGAAAGATCTGAATTGAGCCCTTCGCCTATCCAAGCACYTGTTACCCCCAAAGCTGCA
Sce_Assembly02_c2671_655	x	CAGAGACCATTTAATAATCTCATTGGAGGATCACATGAAGGTGGAATTGATTATTGCAG[A/G]AACATCTTTATTCTTGTATAAGATCCGAATAGCTTGTGAGTTGTGAATATATTCATGCCC
Sce_Assembly02_c2682_2937	x	CATACGTACCGCCCATTGTACCATCCTTGTACGGTTGTACCATTGTTTGTTACTGGAGA[T/G]TGGATTTGATTAATGCTGAACAACACACCGGAAATGATCTCTGTGGGGCGACGCTGCAGT
Sce_Assembly02_c2689_195	x	AAAATGGTGAAGTTYACCGCGGAGGAGCTCCGTGGAATTATGGACAAAAAGAATAATAT[A/C]CGTAACATGTCTGTTATTGCTCATGTTGACCATGGCAAGTCTACGCTTACGGATTCCCTT
Sce_Assembly02_c2700_928	x	GACCTCGACGACGACATGGATGACCTGGACTCGGACCTCGACATCGACATGGACAGCAG[T/C]GGGGAGATAGTATACGCCATGTAGTAAACCTGTGAATATCTGTATGTGCCATTTTGTAGT
Sce_Assembly02_c27240_355	x	GTGATCTACAACGACCGGACCGGCAAATACGTGATGTGGATGCACATAGATGATGCTAA[T/C]TACACCAAGGCCTCGGTCGGCGTGGCGGTCAGCGACTCTCCCACAGGCCCGTTCTCCTAC
Sce_Assembly02_c27539_526	x	TCAAATATGACATTTCTGGTTACATCAAAGGTAACTGATGAAGATGAATCCAAGAGGTA[T/C]GAGCAAGAAATTATGGAATTCGGGTCATCAACTCCAGAATATGTGATCATCGCGACTATC
Sce_Assembly02_c27559_125		CCATTTGGTATCGTTGATCCTTCTCGAGCAAATGGTGTCAATATTCATGGTGGTGCTTC[T/G]GCAGCAAGTGGTCCATCTGTTGGTTCAACCACTGCTTCTGCAACCGCTGCCAATGGGGTA
Sce_Assembly02_c27559_200		TCTGTTGGTTCAACCACTGCTTCTGCAACCGCTGCCAATGGGGTAAGCCAAAATGCTGA[T/C]AGAACTCAAGGAGGCAACCCGTCGACYACACGTGGATTGCCACCAAGAACAGTTGTTGCA
Sce_Assembly02_c2764_2152	x	GGGTATGGCGGTGGACTGAAATTTTTGGAAAGATTTTCCTACATTAACTCCATCGTCTA[T/C]CCTTGGACGTCCATTCCACTTCTGGCTTACTGTACGTTGCCKGCCATCTGCTTGTTAACG
Sce_Assembly02_c2764_2572	x	CCCCCGACCACCCTGCTCCTGCTGAACTTCATCGGGGTRGTTGCCGGCATCTCCAACGC[T/G]ATCAACAACGGATATGAGTCATGGGGGCCGCTCTTCGGGAAGCTCTTCTTCGCCTTCTGG
Sce_Assembly02_c27737_74	x	ACAGAGGGAGTAGTGTTCTAGTTTTTTTTAGGGAAGACCATCATGGCTAGCTTTATTAA[A/G]ATCAAAACACTGATGCATCGTCTACRAGCTTACTGACAACACAGTCAGAAGGCTCGTCCA
Sce_Assembly02_c2779_1738		AAGATGGATCTTTTTTTCCACTGTTCTGTCTTTCTGCTACGTTCAGAGCGCGAGAAATG[T/G]ACTGCCTGTTGCTAGTTAACTCGCGGAACAGATTCATGTGAACATTGAGCCAGAAGTGGT
Sce_Assembly02_c2780_1250	x	CAGAAGTTGAAAGGCGTTCTTGATTATAGCATTCTAAGGTTTGTGTAGAGGCATTAAGC[A/G]ACATAAAGGCTGGGTGGTCCTCCTAGGTYATTTTGTGTATATAATACTGTAATTTTCCGT
Sce_Assembly02_c27833_150	x	AGTCAAGCAGTTATTACTGGCACATTCTCAATTATCAAACAGTGTTGTTCCTTAAGTTG[T/C]TTCCCAAAGGTGAAGATTGTGCATACATCCTCTACAGTACATGGTCAGATATACATACCA
Sce_Assembly02_c2794_1223	x	GCCATCTTGCTGTTGATGCCAGATGCCTCACCCCTGGCCAGGACCAGATTTGATGCGAT[A/C]GCTGGCCCCTGCCCTTGTTTTAATTATCAATAAGAAAAGGCACGATGTAGTATTAATTTT
Sce_Assembly02_c2824_4727	x	GTTTACAAGCCACACCAACCATTCCTGCTATYAAGAAGAATCCAACCGCTGCTAATCGA[T/G]CTAAAAGGAAATTCGTTCCTTCTGCGGATAATAACGTGAACAGGAGGGTGCTGAAAACTC
Sce_Assembly02_c2835_118		CCTGAGGAGCTATACACATGTCAGAAACTACAGCAGTCAACTTTCAGGTCTTATCCCAG[T/C]TGGTCCCCAAAGCTCAAAGCTGACAAGAAGGAACAATTACTTCCCAAATGCCTCTCCGTA
Sce_Assembly02_c28443_161	x	ACCACCAGCAGCGCCGAGGAGATGCTCAAGGCGCTCTAAGCCGCGCCTGCTCTGCTTCT[T/C]GCTTGAGTCGTGTCTAGTGCTCCGGAGTAGCGAATAATAATGCGATGAACTGTTGCTCGT
Sce_Assembly02_c2866_1975	x	GGTTCACATTTAACTGCAGGCCAAGTGAAGTATGGAGTTTCACAATATAAACCAGTCCC[A/T]GCTGGTAACCCTTCTGGTTATGGAAATTACACTCATCCAGCTGGTTATACAATTAGTTCT
Sce_Assembly02_c2866_2299		GCATCTTTCAGTGCTACAGCTCAATCCTCTCATGCACAATTCCCAGGCATGTACCATCC[A/G]CAGCAGCCTCCCTCAATTGTAAGTCCACATCCCATGGTGCATCAACAGGTCCCATCTGCC
Sce_Assembly02_c2885_765	x	TCCTGTATCAGAAGGCTATTAGGCAGCCAAAGTAGGATGAAGAAACATATGAGAGAGAG[C/G]TTGAATGCTTACTGTCGGGAAATAGTCTTTAATGTATGAGATACACTAACCCAATAAAAC
Sce_Assembly02_c2893_2080	x	AACTAAGAGCTCACAATTTTCCCCAACCTCCTAGCCAGCTAACATGTAGAGATATCACC[T/C]CTGATCACCCTGTGAACCATTTGTACATTTGTAGTGCCAAATGCGATGATGTCTCCTGAT
Sce_Assembly02_c2899_1055	x	CCCAGAGGCCCTCCGTCAAGTTCAATTCCGACCTTTCAAACTAATCCAATACTTAACCC[A/G]TACTCTTCAGTTGCAACCCATGGTTTGCAGAAGGCATTCCCTCCTCCACCTGCCTACGAC
Sce_Assembly02_c29182_639	x	GAAGCACAGTTTTCACCTCTGGCAGACTCTGGGCGTCTATTGAGCAAGTGCGGCAAATG[T/C]GGTCGGTATATGAAATATATTTCCACTCAGCCAATGAGGATGTATTGTGTAACTTGTGAG
Sce_Assembly02_c2921_592	x	TCGAGGAGGGGGAGAATATACCTYCCACTGGACGAGCTGGCACAGGCGGGTCTGACAGA[A/G]GAGGACATATTCAGAGGGAAAGTGACGGATAAATGGAGGAGGTTCATGAAGGGCCAAATC
Sce_Assembly02_c2961_1523	x	GTCCATAGGTATGATATTCAATATTTGTAGATTATATGATTGTGAAAAGTTGGATAGGG[T/C]AAAATCCGGATGGCTTGTGCTGCTGCTGAGCAGCTGCATTGTGGCCTCCATTTTGGTAAT
Sce_Assembly02_c2965_1651		TACTTCCAGCTGTGCAGCGAGGACTACAACTGGTGGTGGAGGTCGTACCTCACCTCGGG[T/G]TCGTCGGCGCTCTACCTCTTCCTGTACGCTGGGTTCTACTTCTGGACCAAGCTGCAGATC
Sce_Assembly02_c2969_279	x	CTTGTTCTTGGAACAAGAGTGATATCTGCTGATGTGAGACGGAAGACATTGCTTACAGC[T/C]ACTGGAGAAACGATCAGCTATAAGACGCTTATCATTGCAACAGGTGMTCGGGCCTTGAAG
Sce_Assembly02_c2969_666		AAAGGAGTTACTTTTACCAAAGGAACTGTGCTTACATCCTTTGAAAAAGACTCAACAGG[A/G]AAGGTGACTGCGGTAATTCTAAAAGATGGTAACCACCTYCCTGCTGATATGGTAGTAGTT
Sce_Assembly02_c2969_852	x	AAGGTAAACGGGCAAATGCAAACCAGCGACAGCTCCGTGTATGCTGTTGGTGATGTTGC[T/C]GCGTTCCCTATCAAGCTCTTCGACGGTGATATCCGACGGCTTGAGCATGTTGACTCGGCT
Sce_Assembly02_c2977_2610	x	GCCTGTTCGGAATGCCCTCTGTGCCGCACACGAATCGTAGACAGGATAATTACCTTCAC[A/G]TAGATCACTTGTTAGCCCAAGGAAACTTTTGACGCACCCNATCTCTACCTGTAAAATCAC
Sce_Assembly02_c3016_1065	x	AGCTTCTGAATTGCCCCCWGGTGTTTCATCGCATAAGTTTGCAGAGTATGCCATATCAG[T/G]CCTGACAGAAACCAGTGAAAAGTATGGAAGCCGCAATTTATCTGCACCCATCAAAGCAAA
Sce_Assembly02_c3016_1835		GCCCGACCAGCAGCTTGTGGAAGTGCTCGATTGTATCTTACTGAGCTACAAAAGATTGT[T/G]AAGAACTGGGAGACAAGCAAACCRTGGCTTCCRAAAAAGAGAGTAGATGAGGTYGTAAGT
Sce_Assembly02_c3016_486	x	TCTCCTAAAGCAATGGCTAAGTTGAAGAAGCAGGTCAAGCGCACCAAAGAAATTCTGAG[T/C]GCAAATACTGCTGCTCCGATCTCAGTTGAATCTCTATATAATGATATCGATTTCAGGAGC
Sce_Assembly02_c3016_822	x	GCAATTGTTCTTGGTGCCTCACTGCATGCTGCTAATCTAAGTGACGGGATTAAATTAAA[T/C]CGCAAGTTGGGGATGATTGACGGTTCTACTTATGGTTTCGTGTTTGAAATAGATGGTCCA
Sce_Assembly02_c3026_1007	x	CAGTGGGAGGATAGGTTTTACAARGCCAATCGGGCGCACACATACCTTGGCAACCCAGA[A/G]AATGAGAGTGAGATATATCCAGATTTTGTGACGATTGCCAAAGGATTCAACGTTCCGGCA
Sce_Assembly02_c3044_972		GCCAGAGGGTCTCTAGTTTCTTAGAGAAGGCCGCGGAAGGTCTTGTCGAAGGTGGCAA[A/G]AAGGAAATCTTCACCCCGATGTACTTCTTTGTGGTTCGGAAGCCTCTTTCARAATGAGCA
Sce_Assembly02_c3065_1610	x	AGTTTACACAATGTTAGAGGAAGAGTTGGTGGTGACACGGTGCTAAGTGAAGACGGAGA[A/G]CTTTACTCAAAGAAACTAGCCAACTTTATTGAAAAGCGCCTCAAAAATGAGAAAACTGCA
Sce_Assembly02_c3068_990		GGTGTTGCAATTGGATCATCAACGCAGATATCAATGTTTGTGATTCCATTTTGTGTYGT[C/G]GTTGGTTGGATGATGGGGCAAAAGATGGACTTGAATTTCCAACTATTTGAGACAGCAACT
Sce_Assembly02_c3071_1036		GGAACTGTCATGACAGATGGGAAGAGCAAAAGCCTTGTTGCTTACCACGAAGTTGGGCA[T/C]GCAGTTTGCGGAACTTTGACGCCTGGCCACGACCCCGTCCAGAAGGTTACCTTGGTTCCA
Sce_Assembly02_c3099_307		TCTGCATTTGCTCCAATTGCTAACCCAATAAACTGCCCTTGGGGTCAGAAAGCATTCTC[A/T]AACTATCTGGGCACAACTAAATCAGAATGGGAGGAATACGACGCAACCCTGTTGGTTAAG
Sce_Assembly02_c313_2926		GATCATTGTCGAACCAATGTTTTAAAACTACTGGGCAACATTGTTGAGGTTGGAATTTT[T/C]GGACAAAGTGCGCTCTGGTGCTGAAACCTAGCTTGTTYATCATTAATAAAGTGCTGTATA
Sce_Assembly02_c3135_411	x	GAGCTGAATCCTTCATATTTGAAAGCCCTGCTTCGGAGGGGAGAAGCACATGAAAAGCT[T/C]GAACACTATGATGAGGCTATTGCTGATATGAAAAAGATCATTGAGCTAGATCCTTCAAAT
Sce_Assembly02_c3136_394		TCGACTCCATTTGCTTCGTTTTCATTCAGCGCAACTGCTTCTTTTGAAGTCCAAACTCC[A/G]TCAAGGATAGAGGTCCAATTCAAAGAGGGKAGCTTCCAGCCTCCTGAGATATCGTCATCG
Sce_Assembly02_c3138_1475	x	CTTCGAACCTTCCTAATCGCCTGGTGGTGGAATTTTAGCTTCTTCGGCTATTCTGCGGA[C/G]ACTCTCCGGTGCCTCTGCAGCGGGATGTAGCTAGCATAGCGCCAAAGAGCTTGGAGGTTT
Sce_Assembly02_c3152_1508	x	CTCAGGACCCTTC-ATTTTCCTTTGTCTGAAGTGGTTTTGATTTTGTACAGACTGTATT[A/G]TCATCCATCATAGTTTGAAACATAACACGGTTCTACACACTGTTTTGTCGAATTCAAGAA
Sce_Assembly02_c31525_284		GGTGGATGTCTTGCAATTTCAGTGGCAGCCCGCAATCCAGAAATCGACTTGGTTCTTGC[A/G]CTAGTAAATCCAGCAACATCATCTGCAAAAGCTTCATTACAGGCAATATTGCCTTTTTTG
Sce_Assembly02_c3158_285	x	AATGGKCGTGGAATTGTTAATGTGCCTGGCATTCACTTCGATGCAAGCCTTCTATTGCA[T/C]GGTCAACAATACATAGAGATCTACAAGCCAATTCCTTCATGTGCCASTGTTGTAAACAAG
Sce_Assembly02_c3161_343	x	TACAGTTTGTAGAAACCARTGATAGGAATGTGGCCAAGATTCTTTTTCCAGGGATTGC[A/T]TCTGAAGAAAAATTCCTGGGACTTGTGAAAAGCGAACCAGAGAAGTTTGAAAAGTTCGAT
Sce_Assembly02_c3182_772	x	ATGAACTCCCTAGGGTGAAGATAAGTTTGGCATGTGTCTTTGCATTCATGGCAATTGG[A/G]TGGCCCCTAATCATTCTTCAATCAGGAATAGCTGGATGGTTCAAGTTCTGGTTCATGCCA
Sce_Assembly02_c3184_255	x	TGGGCCCTAGTTCTCCAGGAAAGTGCAGACAATGTGGATCCTAATTCTGATTCTTCVAA[A/G]GATTCATTGCTTGAGGAGGCTTGCAAGAAGTATGCTGAAGCTACACGACTTTGCCCAACA
Sce_Assembly02_c3186_594		GTTTTGCCCTAGATAATGTTTTGCTGGAACCTTTAATATATTGTATCTTGAATTCCTT[C/G]TTGAACTCCTAAGAGTTTGTTTGCCATGGGCTTCAAGTCATTTCAATGGTTGGCAAGAGC
Sce_Assembly02_c319_370		GATCGCCTAATGATGCCTGAACCCATTGAGATCACTGGAGCACCCAAGAGCTCCTCATC[A/G]AGGGACACCACTGCACTGCCCATTACAGGGCATTCCTTTTTTGCAGTTGGAGACAGCATG
Sce_Assembly02_c31951_595	x	TTATCTGTTGCCACAACAAAATCAAAACTGCCAAGATCTTTGCCATCCAAGCTAGCCAA[T/C]GACCATGAGCTCCTATCTTGAAGCCAATCCATCTTTCCAAYAGTGACACCAAATTTGGAC
Sce_Assembly02_c3203_1211	x	CGAACACGCTTCTCCTTCACGGATGCCATGGAGATGTACACAGAGAATACATGGGTTTC[C/G]GTATTCTCACTCTCCGTCGTCTGTGCATTCATAATGCTTTCCAGTTCAGGYGGACCTTTC
Sce_Assembly02_c32403_90	x	AGTAGCAAAGGTAAAGTGAACACACAACTTAATTTTATGGTTCTTAGAATGTCACTGTA[A/C]TATGTTTTAGGCTAAGCAGAAGCAGCGTTGGCACTAAAGAACATCAGTTTATCTTTAAGA
Sce_Assembly02_c3251_1635	x	ATGGGCACAAACATGTATCCTTCTTCTGCATTGCTTGGCCAAAGCAAGGACGGTTCACT[T/C]GAGTCGCTTCCTGTCGACGAGCTGATTGAGAAGGCTGATGGATTTGCCGGAGTCTTCCCT
Sce_Assembly02_c3272_1885	x	GCA-TAAGGGCAGTTCAGGCAAATACCGCTTCAGTAAATGAACGGCTACGATGGCTTCC[T/C]TGCGTAGGACTTGTCGACACCATAGGATCCACCGTTGTACTGTAGCCTTTCACCTATAAC
Sce_Assembly02_c32729_661	x	GAAGGTGATATCAAGATTTCTGGCTATCCAAAAGAACAACAAACCTTTGCTAGGATAGC[C/G]GGATATGTTGAACAGAATGACATACATTCACCACAAGTAACAGTTGAAGAGTCCTTGTGG
Sce_Assembly02_c32840_278		GACGTACAGTCGTGGGAATTCG-AACAGTTCATCAACAGAAGCCAGTTCGTTTACAACA[A/G]CAAAGGTGGCATCTATAGGGAGCTCCTGCCAAAGGCCGAGTACTTCTCCCAGGCGCTCTA
Sce_Assembly02_c3285_3301	x	GAGACATCCCGAAAAATTCAGTGGATGACAGATGTTGCTATGGCGATCAATCCGACAGA[T/C]CAAGTCATCGCCATACATGTGAGGCCCATCTTCGAGCAAGTCTRCGCCAAATTGGCTCAC
Sce_Assembly02_c3317_669	x	TGGAATGATATTAACTCCTATTTATTTATTATCTATGTTACGCCAGATGTTCTATGGAT[A/C]CAAGCTATTTAATGTTCCAAACGCAAATTTTGTGGATTCTGGACCACGAGAACTCTTTAT
Sce_Assembly02_c33573_274	x	ACTCTGACCCGCATGGCMTCGCGCTCCACATGTCCACCAAGCTCAACGACTACAACATC[A/G]TCTATCTTCACATGGTCGAGCCGAGGATGGCCATCGTCGATGGACGACGGGTGGTCCCAA
Sce_Assembly02_c3420_583	x	CCTGTGACGCAAGAGCCCCGCAGTGCTCCCAGGTCAATTGGCATAGTTGTGGACGACTC[A/G]CAGCCGTTCACATCTATTCAGCTAAGGTTGGCGGACGGCACTCGCATGGTCGCTCGGTTT
Sce_Assembly02_c34570_124		CTTAAGATCATCAATGCCGATATTATTCGGAAGTTCTATCATGAAAACTTCACTGCTGA[T/C]CGTGTGGTTCTAGCAGCGTCAGGTGTTGATCATCAACASTTGTTAGATGTTGCAGAACCT
Sce_Assembly02_c34957_267	x	AGCTCAGTTATGTTTAAAAATAATGGTGCTGCTGGTTCGTTAGTTAAGAATGCTATTTC[T/G]GAGAAGACCGCTAATATGAATGGCACAATTCGAAATGGTTTAATGGAAGCAAGATTGAAT
Sce_Assembly02_c3500_1215	x	AAAAAAGAAGCGAATAATAGCATTCTGTAGTTTAGGGTTGCCTCCTGGCCCTGGACAAT[A/G]GGTTATTTGTTGTACTTCTGCATCGGGCTAGGAAATCTACTACCAATTGTTATCAGACTA
Sce_Assembly02_c3511_3136	x	AGGAACGATCAGYTGTTGTCAGCTAGGCATGGATTTAAATCTGGGTTGGGGAATTCAGA[T/C]ACACTTGATAGTTGGCAACCATGGAAAGGTGATAGTAGCATCAACAATCATCTATGGAGG
Sce_Assembly02_c3532_188	x	GTCAAGTACGAGCTCGACAAGAAGACCGGGATGATCAAGGTTGACCGGATCCTCTACTC[C/G]TCCGTGGTGTACCCTCACAACTACGGCTTCGTCCCGCGCACCCTCTGCGAGGACAACGAC
Sce_Assembly02_c3579_323	x	GATATCGGACACAGTGATTCCGCAAGGGAGATGATGGAGAAGTACCACATCGGGGAGAT[T/C]GATGCTTCAACCATCCCGGCAAAGCGTACATTTGTACCTCCTCAGCAAGGGTCTCATGTC
Sce_Assembly02_c36032_309	x	CTGGTTCAGGAAGTCCCTCCCYGAACCAAAGGAAAAGGAGACCTAGAGTTCCAGGTG[A/T]ATTTTGTGTTGGCCGTGTTCCTTCTCCGTGTTGCTCACCGTGTCGTTCCTTCGCGTCGTG
Sce_Assembly02_c3632_1060	x	GATGCTGTCCACAACTTCTCTAACGCCACGCACATCCCGTCCTTCTTTGTCTCGTTCAT[T/C]GGCCTCCCGCTGGCAACCAATTCCAGCGAGGCCGTCTCGGCCATCATCTTCGCCAGCAGG
Sce_Assembly02_c3639_260	x	AAGAAACAAAACGAGCTTCCATTGTGCAAGGAGGGAGATATGATAATGGATCAACTTAC[T/C]GAGCTCACTAGTAAAGGTTGTGGCTGTCTTCTTGTGGTTGATGATGRGTATCATTTGATT
Sce_Assembly02_c3702_435		ATCCTCTACCCCCAGGCCATTTTCAAGGACCCGTTCAGGAGGGGTGACAACCTCCTTGT[T/C]ATGTGTGACTGCTACACACCCCAAGGTGTGCCAATCCCCACTAACAAGAGGCACAATGCT
Sce_Assembly02_c3732_2452	x	TAAAGTATTATCAGCCTGAGATTGACAAAGTATACAAAACATTGGAGGGTCAGAGAGCT[T/G]CGAACAAAGCAAAGTAAAGCTATGTGTTTTGTTAGGTCACGTGCCGGAATACTATTGTAA
Sce_Assembly02_c3767_882	x	TGTTAAATGTATAAATAAAGAGGCATGGCTGTCTCCATTGTTGCATTGTTTATTTAAAA[T/C]GTTACTCGCCAAAATATACAAGCTGTGATATGGACCAAGCTTTTGGCAAGGTGATGAWAG
Sce_Assembly02_c38000_70	x	AACTGCCTTTGGTGTTACATGTATAAGAGTATTTTGTAAGAACAGAGGAGTATTTGKGG[A/G]AAAACACTCACGATGAATTCTCCGATGCCTGGGAAGACCCATCCCTGGCTCTGAGGATAG
Sce_Assembly02_c3817_1501	x	ATTCTAAATCTTGGGGATAGTAGAGCTGTGCTTGCTTCCATGCCATATGCAGAAATGGA[T/C]ACAGTGAAAGCTATTCAATTGACAGAGATCCACTCACTTGAAAATCCATCGGAATACCAA
Sce_Assembly02_c3817_1880	x	TTCACTAATGATGAAGTTGTTCAGTTGGTTCATCAATTTATGCATGATAATCCAACTGG[T/C]GATCCTGCAAAATATCTCATCGAGCAAGTTGTACATAAAGCTGCCAAAGAAGCAGCTTTA
Sce_Assembly02_c3849_715	x	CTAAAGACTTTTTAAGAAATTTTATAGCTCCTACTGTAGCATACACTATGTTCTCTGTR[T/C]TCTTGCTGAGGAAACTTTCTGGTTCATTCTTATTTTGTCCTTGTTTGCTTTCCATGCGAA
Sce_Assembly02_c3852_631	x	TGGGAGGGCTTCAATGTKTCATCATTCACAGCAGGGGCAAGGACATTCAACTTTGATGA[T/C]AACCCTTGCGATTACTTCCAGGGTGGCAAAATAAAAGCAACAACCCTCTCCCTGTCTGTC
Sce_Assembly02_c3861_1295	x	GAGTGAAGACAAGTACTACACGCAGAAGAAATTTGTCTATGGGGACTAATGCTGCAAAG[A/G]AGCTTACATTTTTGCAGCAAGCTGAGGAAATATATGGCGCCTCTCTGCATTGAAGAGTTA
Sce_Assembly02_c3868_243		AGATTCTTGTTCCGGCTAGCTTAATTAATTCCTTTTGGCTCAAGAAAGGAGAAATAAAA[T/C]CAGCCCCGCATATCATGTAGGTATATGATGCGACGAGACATGCAATGCAAGGTCCGGCAT
Sce_Assembly02_c38941_379	x	GGAAGGAAATGAACTTCCATCCGACTTGATACAGACCTTAATTAGATGGGTCCCGAGTA[A/G]TGATGAGGAGCTCAGACTTCGACTATATACTGGGGAACTCTCACAGCTTGGTCCTGCAGA
Sce_Assembly02_c3916_965	x	GGGTGTTGCCCCCATGATCACATTGGTTAGTTTCCTGAGAACAAAGAAGAATGGGTCAC[A/C]TGTTGTCTCGTGAGGACCGGAAGCCCCATATTCCTCGGCCAATACAGAGTGTTGGCCATG
Sce_Assembly02_c39680_83	x	ATGAGGATACCAAACATGATGATTCAAGCTTACCTTGCCAAGGACATGACAGACGAAGC[C/G]GAGGCTCTCCGCCAGGCAGCCATGGCCCAAGGCCGTTCCGATCCTATGACCTTCTACATA
Sce_Assembly02_c3982_1003	x	CGGTGAATAACCACTGCTTCCGTTGTAGCTGAGAAGAATGAAGCAACGTACGAAGCCTG[A/C]TGTGTTGCGTATTCCGCTGCAGTTTTGAGAAGWAGTAGCGCCAAAAAGCGTGGGGGCACG
Sce_Assembly02_c4017_895		GCCTTGATTAGGGGTCTTCCTATCATCCTTAATGACTTCATACCTGGACAGGAAGTTGG[C/G]AACGTCCCTTATGTCGTGGACAACGGCGCAGGCGTGTTCTCCAAGAGCCCGAAGGAAACC
Sce_Assembly02_c4020_891	x	CAAGTCTACCTGTTGCGCCGACTCTTCGAGCGCAAGCTGGGGACATCTAGGGTCTAATG[C/G]CCCGTCAGAAAGCGCTGCCTTGTTGCCCCCTCGAAACTGTAACACTGAACTGTGCACAAT
Sce_Assembly02_c4054_973	x	AGAAGGTACCCGTGCACTTCATCAACATAACMGCGTTGTCAGAGATCCGCAAGGACGC[A/G]CACACATCTGTGCACACGCTGCGACAGGGTAAGCTCCTGACAAAGGAGCAGCAGGCCAAC
Sce_Assembly02_c4066_1867	x	CTGGTTTCTACAGTAATGAGGCTGCAACCTAAGGCAGTGCCGCCCATGGCAGATGCTGA[A/G]CTGCTACCAAGAAATGCACCCGGCACAGGAGAGCCGCACCTCCAGAAGTAGCAGTCGGTC
Sce_Assembly02_c4095_1561		CCACACCTTTTAAATGGAGGCAAATCATTCTTTGTAGGGCAAGTTGAAGCCAGTCAGTC[A/G]GYCGGTCTTTTTTTGGTTTTACCCAGGGGCAGGGGTCGTTGGGAGAAAAAGAAGCAATGT
Sce_Assembly02_c4120_2143	x	GATGTCATGAAAGAGAGTGCTCAGATTGCTCACACAGTTAGTAGAGCTATACTGCGAGA[T/C]AAAGAGCCAGATAATAAATTCTTTGCAGACTCAAAGTTGCACTTGCATGTTCCTGCAGGG
Sce_Assembly02_c4145_1115		GGGTGCAACATCCASGGGTACTTCGTGTGGTCGCTGCTGGACAACTGGGAGTGGAACTC[A/G]GGGTACACGGTGCGGTTCGGCCTCTACTACATCGACTACAACAACAACCTGACGAGGATA
Sce_Assembly02_c41661_417	x	CCTGTGTCAGAGATCTTTTGCAAGACRCTGAAGGGCTTCCTCAGTGGTGCTGAAGCCGA[A/T]GTTAGAGCCTTGACTTCACTTTATTCTAATGTGGGGAGGAATGCAGATGCATTAGCACTT
Sce_Assembly02_c4179_600	x	GCACAGAGAACTTGGGCAATCTTTGGCGGACTTTGGGAAAGCGATTAAGCTTTTAGGCG[T/C]CTGCGAAGGGGATTCATTGGAGAAGGTGTTTTCTGAAGTTGGTTCAAAGTCAGAAATGTT
Sce_Assembly02_c423_157	x	TTGGATCCTCGAGTGATCTCTTTTTCTTGTTGCTTCATAAGAGTGAATCGAATAGATTC[A/C]ATTCGCGTTATAAGAGTAAAAATT-CCGCGGGTCCTTTCCGCTCTAATCAGATAAA-GGG
Sce_Assembly02_c42311_226	x	GTCAACCGCTACGAATACGACCTCATCAGGGCTCCCGTTGGGAGGGTTTACTTCACGGG[T/C]GAGCACACGAGCGAAAAGTACAACGGATATGTCCATGGAGCGTACCTTGCAGGTATCGAC
Sce_Assembly02_c4242_890	x	CGTGAATGGCGGAGTTCCTCGGTGTTTTTTGTCTTGCACCCGTACATATGAAGAGGGC[A/G]TGCAATGTGAAGCCCTGACTCCAGTCTGCAGCAACCAAGGGGTTCAGTTGCTCGGGTCTG
Sce_Assembly02_c4244_751	x	TATGATGGCAGAGTGCCGTGTGGACAGACGAAATCTGTGAACGGTAATCTCGTAACCGC[A/G]AAAGGATGCAGTGACAGCACTGAGTATGTCAATTGGGATGGAATACATTACACGGAAGCT
Sce_Assembly02_c425_589		ACTCTGCCTACAAGAACACTCTTGATTGTTTTGTGAAGACCCTAAAGAATGATGGACC[T/C]CTGGCATTTTACAAAGGCTTCCTTCCAAACTTTGCTAGACTGGGATCATGGAATGTGATT
Sce_Assembly02_c4251_1295	x	CATGTAGAACAGATCGAGAATCTTCAAAGACCAATTACCATGGAAGCAGGCTCGGTTGT[T/C]CTCATGGATCTTCTGTGGTCTGATCCAACAGAAAATGACAGCGTTGAAGGATTAAGACCA
Sce_Assembly02_c42630_583	x	AGGGAAGAAGCATTCAGAATAGGGAAGGAAATTGCCTCTTTAGTGACTGCGATTAATCC[A/G]GATCCAGTCACTTTGAAGTTTGAGAAAGTGTACCATCCCTGTTTCCTTCTTACAAAGAAG
Sce_Assembly02_c4317_750	x	TGATCTAGCTGYTGAGTGTAGCTCCCTGTGTGTTTTACTTATATCATTCATTTGTATCC[C/G]ACCTCCGATTGTGATCTCCTCCTTGTATATATATCAGCTGTACAACTGAACTGAAACTTG
Sce_Assembly02_c4344_2988	x	CCAACCAAAGAATATAGGAATATAGTTAGTTCATTYGACGGCACTTGTTTTTCTAGGTG[A/G]GAAATGCCCCTGTTCAGTTGGCACTTTTCCAGTCCAGAGAATAGGCTCTTTCTTCCAAGC
Sce_Assembly02_c4364_378	x	CGGTACTACTCAGGGGAAKAAGATGGCCTTGATATGAGAAAGGCACTATCACAAGATGT[T/C]GACAAGAAGTCCATCATACCACTCAAGAGACCAATAACACCGGACGAACTCGAATACGAC
Sce_Assembly02_c4378_1266		AACCTTCATCAAAATGGGGGGATATATGGTCAACACAGACAAAATCAAAGATAAACACG[A/G]TGCGTATCTGGAAGTCTCAAGGTTGGAGAAGTTCTTTCATGAACTGTCCTTGTGCGAAGA
Sce_Assembly02_c4396_3645	x	CCAAAATATGGTGATGATAATGCTGGATATGGTAGGGGTGGATTTGGACGTGGGAATCG[T/C]GGCAGAGGTAGGGGAAGGTTTGGGGACAGTGGATCTTCATGGAATGGAGGAGGCAACACA
Sce_Assembly02_c4422_611	x	GCCATGCTGCATTAGCCACATTGGACAAGATCCAGAAACCTGGCTTTCTAGCAGAGGTG[A/G]CCAGGAAAGGAGAATACTTCAAGCAGCTGCTCAAAACTAAGCTGAGTGGAAACYCTCATG
Sce_Assembly02_c4428_2956		TTTTTGGAGGTCTGTTGTTATGGTGTCTCTGTACTCGGTCAGTTGGCGGCATATGATGC[A/G]GCATGTTGAWAGAGTAGACATCTCTTTCTTCCTGCAGTCATGGAACTGGGTTCTACTGTG
Sce_Assembly02_c4458_1534	x	TGCGTCAAGAAAAATTTCAAATATATTTCGCCCTACAAGAAAGATAGATGGAACAAAAG[T/C]TTCTTCCAAAGAACCACCTGTCACAAAAATGTTTGCGAGTGCTGATGGGCAGTGGGTGGC
Sce_Assembly02_c4500_701	x	GCAAAGTTGGATTAGATGGTCTTATASAGTGCATCCTCAGCGCCTCCCTGATGATCTTG[T/G]TCAGTTATGGCATTGTGAAAATAGTTGTGTTGAGCTGGGCATGTGTAGTTCTTGTTCTGT
Sce_Assembly02_c4504_3006	x	GGTAATGAGGTGTGGAATCCGGAGGGCTCGACTGTTCTTCAACTGCTGCTATCCCTTCA[A/G]GCTCTTGTTCTCAACGAGAAGCCTTACTTCAAYGAGGCGGGCTACGACAAATTTGTGGGG
Sce_Assembly02_c4505_1034		TTTGTTTGTTGTTGCATACATAGGGCTTGATGCTGTTTCTGCACCCAGAGTTCATAGTA[C/G]TAGTTTGGAGAAGAAATAAATCTGAGTGGAWACCGAGTACGTTGGACAAGGTGCGTTTT
Sce_Assembly02_c4517_278	x	CGGGTGATAATGTGGGCCCCTTGCTTGTTAAGAAGTAGAATGAGTTGTTTTTCCTCAAT[T/G]TGTGTTGAGTGGAATAATGTGCATATCGTGTTTCTTGATTGTAATGAAGTTCSATGCTGC
Sce_Assembly02_c4547_1070	x	AAGAACGGTGTAGGCGCCAAAGCCAGGGCCGTGAAACCCGTGAGCTGAAGGCCCTCTG[A/G]GAAGGAGGACCATGGAGCAGCCAGCCAAGCTTGAATGTCGCTGTACAAACCCTAACTCAA
Sce_Assembly02_c4628_366	x	CCGCGCCATGAACAACATCTTGTTAGATGGGCCGGTTGTCAGCTTCACGACATTGAATC[T/C]CTGTCCAAGATGGTGGACCCTTCTATTCAAGGGCAGTGCTCCGAGAAAGTGTTGTCACG
Sce_Assembly02_c4667_840		TCAAATTTTAAAATTAGAGGACTTTAGAGGACGAGCTGCTCCAGATCTGGAGAGTCTAA[T/C]GAGTATGTTCAAAAACGCGGCATACAGTGCTGGATTTCACGCTGGCTTCGATACCATGC
Sce_Assembly02_c4689_1475	x	GAATCTGGTCTCCCAGACAAAGATGTTATGGTGATGTGTATGAAGTTTGCGGAACTTGA[A/G]AGAAATCTTGGAGAAATCGACCGCTCCCGGGCTATTTATATCCATGCCTCCAACTATGCT
Sce_Assembly02_c4722_983	x	GGCCATGTTGACTATGACACTGTACCTGGCGTGGTGTACACACACCCAGAGGTGGCCTC[T/C]GTTGGCAAGACGGAGGAACAGGTCAAGGCATCTGGTGTAGCCTACCAGGTTGGSAAGTTC
Sce_Assembly02_c4723_2785		ACGATCTTGCTGGAAAGCTGTGAGGATGGGTAGTAGTTGCCCACTATAAGGAGCCAAGG[C/G]AGATGATATTTTGCAGAAAACAAAGTGATGAACTTCTGCTCTAAGACAATGAACTATCAT
Sce_Assembly02_c47299_190	x	TCAGAGCACTTCATGTGGAAGCTTAAAAATGAGACGGTTGTTCTTTGCGAAGATGTAAG[T/C]TTTGGCAGAGAGAAAGTTCCAATTGTCTGTGCACTTGATGTTGATGCAAAAGAATCTCTC
Sce_Assembly02_c4734_1834	x	TTCACAGCTAAGGAGACAAAAGGAGTTGCTTGGTTCTGGATATTATGATGCTTTTCCTT[A/T]CACTCAAGGTCTTGCACGTGTCCCGGATGCACTTCGTCCAAAGCCTACTGGTCATTTATG
Sce_Assembly02_c4734_4102		GCRAATGTTGCTGGGACTCGTTATAATGTTCCCTTAATTAATTCACTGGTCGTCTATGT[T/C]GGCATCCAGGCTGTGCAACAGTTGCAGCATAACAAGGCGAATGCATCAGCATCAGCGCAG
Sce_Assembly02_c4771_2774		ACTTAGATGCTTGCCTATGTAAGCTTGCATCACAGACCAGCAAGGAGGAGGATGAAGCC[T/C]GGGTTCAGCCCCGTTGGAGTTGGCATCTGCTCACAGCAAGCTGCAGATGATGTTCGTATT
Sce_Assembly02_c4778_2979	x	AAGGGTGTAAACATGCACTGGAAGGTGCATGCATTTTTGGGCTCTACTTTCTTGCATGG[T/C]TAACCGAATCCATCTTGCCAAAACCAGAACTGGGGTTCATCTTACCCTTCGAGTCCTTGA
Sce_Assembly02_c4781_1102	x	CATTACGATGCTGCGTTTGATACAGGATCAATTGAGGGTCGAATACTTCAATGGTTCCA[A/G]AAAGCTTCATCCACAATCGTGGCAGACATTTCGATTGATGTCACAAAGCATACCCAAGAA
Sce_Assembly02_c4784_1437		CAAGAGGGTNTGAAGGAAAGAGAGCTTTGTGTCTTCTTCCGCAATAACCACTTCAACAG[T/C]ATGTTCAAGTATAATGGAAGTCTATATCTCTTAGCAACTGATCAGGGTTTTTTCAGCCAA
Sce_Assembly02_c480_421	x	ATTGYGTGTTGTTTCTCTAGAGTATTCTGTTTTCCCCCGTGATTTGAATCTGTCGAAGC[T/C]GTTGAAAGTTGTTTTACGCCCNCTTTGTATTTCTGAATCTCTAGTTCTGCTTTCCAAAGT
Sce_Assembly02_c4809_1079	x	ATCAGAAAGGATCTGTATGGTAATGTTGTTCTCAGTGGAGGTTCTACCATGTTTCCTGG[A/C]ATTGCTGATCGCATGAGCAAGGAGATCACGGCCCTTGCTCCTAGCAGTATGAAGGTTAAA
Sce_Assembly02_c4836_1139	x	TTCAGCGTGCGGCCACCCACGGAGACCGAAGAAGGGGAAGGTCAGGGTGGGATCGCCCT[A/G]AGAGACACCAGTCCCATTCTTGACACCATGGAGTCTGGCAGGAGATACGGAAACTAGGAG
Sce_Assembly02_c4849_176	x	CCTGGAGTGCCACACACAATGGTTTTAGTGCTTAAACCATAGGTGAAGCAACTTGGCTA[A/C]TATTCCAGCTATTGTACCATATACCAAAGTCACTTCCTATTCACACAGGGTWTGTACATA
Sce_Assembly02_c4896_431		gtatatgctgtcGAACACCCTTCGCCAAAATGCAGATCTTCGTCAAGACCCTCACCGG[C/G]AAGACCATCACCCTCGAGGTTGAGAGCAGCGATACCATCGACAATGTCAAGGCCAAGATC
Sce_Assembly02_c4911_310		ACTCCCCAGACCAAGAAGCTACAAGATGTTCTTCCTTCGATCATCAACCAATTGGGCCC[T/G]GACAACATGGAGCACCTGAAGAGGATTGCTGAGGAGATGCAGAAGCAGGTGGCTGCTGCG
Sce_Assembly02_c4934_155	x	GTAACTACCGGACAAGTTTATGATCGRCATTTTAAGAACAAGGATACCCGTACCTTTGA[A/G]GAATTTCACCTTGCATATGTCGAATTCTGCAAGTATTTCAACACTGTGTTGCCTGGCCAA
Sce_Assembly02_c49342_86		CCAATCATGAAGCTCAACGTGAGCTATCCAGCCACTGGCTGCCAAAAACTCATTGATAT[T/C]GATGATGAAAACAAGCTTCGTTCYTTCTACGATAAGCGTATCTCTCAAGAAGTGTCAGGT
Sce_Assembly02_c4936_1181	x	TTGAAAGCGGTTCACCCTGTCTTCGAGGCCGATGTGTAYGCCTATTTGGGTGTGGAAAA[T/C]GCCGTCAACAAGTTCATATCTTATGGTTCTACGGGTTCAGAACAAGTGAAAAAACAGCTT
Sce_Assembly02_c4938_816	x	CATCCTATGGCTKAAAGCTTTGAGGTTTTCCATTCCTACCATCAAGGTTGTCTGCTCTG[A/G]TGCTCTGCAGAATAAGCAGCTATTTCCTCCCTTAACTGAAATTAGGACTACTTGCATATC
Sce_Assembly02_c500_497	x	GACGAGCGAGTCGCTGTGCAAGAGCAACAGGTGCTGTCTTCAGAGGGCATGTGTTCATC[A/T]GTTCGTGCTTGTTTATGTATGTATTGATTGAGTATTGTGGATTTTTCTTTCTTTGGAACT
Sce_Assembly02_c5020_1505	x	ATGGATATTGACGACATGTCTTATGAGGAATTATTACAACTAGAAGATAGAATTGGCTC[A/C]GTGAGCACTGCCCTTTCTGAAGAGCAATTGACAAATTGTCTCAGTCGAATCGTGTATAAA
Sce_Assembly02_c50350_303		CCGTGGAAGCAGCCCCTCCCAAAGGACGATGACACTATTGTCATTGAGATCGCACACCA[A/G]GGCCAGGTGACCATGCTAGCAAACGAGCCCTGCAAGTCAATGAGCTTCAGTGACCCGTTG
Sce_Assembly02_c5036_680	x	GAAGCAGTTGAAGCCAAAGCAAAGTCTTTCAAGGCCAGAATGACGGTTCGCCTAGCTGT[A/T]GCTGGTGCTTTCCACACAAGCTTCATGCAACCYGCTGTCTCAAGATTGGAATCTGCATTG
Sce_Assembly02_c50603_145		GGACCTCTTGTCCTCTACAAGGGTCTTCCCCCACTCTTGCTCAAACAAGTCCCATACAC[T/C]ATGGCTAAATTCTCCGTCTTTGAAATGACTTCCGAAACAGTRTACAAGACCCTCCCATAC
Sce_Assembly02_c5065_317	x	ACAAACTTTGGTGCTKTTGAAAGTGTGAAGGCAACCAGTGACATCAACTCGCCGGTGTC[T/C]GGAGAGGTCATTGCAGTGAATGATGAACTACTAGAGAAACCAGCATTGGTCAATGGAGAC
Sce_Assembly02_c5070_1316	x	CTTTGCTCCTTCCTGAAATATTTGCCTCCAGAATAAGGGCCAAGGCTGTAGCATTATCA[T/C]TGGGCATGCACTGGGTATCCAACTTCTTCATCGGCCTGTACTTCCTGAGCGTCGTC
Sce_Assembly02_c5115_94		TCCTACAYGCACTGGCCAGAATGAAGATTTTCTGCGCCCTATTTCTCCTCGCTCTCACT[A/G]CAAGCAGTGCCTATGCACAGTGCACATTCGTTATATTGGTCACGACAGGAAATAGAGATG
Sce_Assembly02_c5123_866	x	AAGGTTTTAGAACAGCTCCTGTTGAGTGATGAAAAACAGCGTGCCGAGCACATTATGTT[A/G]GTAGATCTAGGTCGGAATGATGTTGGAAAGGTGTCCAAACCAGGAACAGTRAAGGTGGAG
Sce_Assembly02_c5124_3367	x	GCTTTTTGGCTGTTTCGAATACATCCATGAGGGTGTATGAGCTTGTCAGGTGAATGGGG[T/G]TCTTTTGCATCCATCAGCAACAGTTTACAAGCGGATCAATCCTCCTGCAGCAGCTTTCTG
Sce_Assembly02_c5137_930	x	TATGTAGTTATCGCCTATGTCGTCGCCCCCATGCTTGGATTCGCCAATTCGTATGGGAC[A/G]GGRCTGACCGACATCAACATGGGCTATAACTATGGCAAGATTGCTCTCTTCGTCTTTGCC
Sce_Assembly02_c51493_206	x	AGACAAGAATCTACTATAAAGTTTGCTGCCTTGTCTGCTTACCCTGTCATTACTTTCGG[A/G]CCATTTGATACACCAGCTCAAGTGGTGGCATCCTTGTCTCATGCCATTGGAACYGTGTCC
Sce_Assembly02_c5198_703	x	GATCCGTTTCGAGGGGGTACTTGCAACCGGCAGAAGTTCCCGTGATCTTATCTCGCAGT[T/C]GTACCTAAGCTTAGCCCGTATGAACGCTGTGTTGGCGAGTTTGGTTTGTATAGCCCTGCA
Sce_Assembly02_c5200_640	x	TGATGTCTTGTTTGTGCTATCTTCTTAGAATGTGGGTAACACAGCTGTGTAAAATGCTT[C/G]TTCTCATGGTACATAGAAAGGTAAATAGCAGTGTAAATCAAGCCATACATGTGTTTCTAC
Sce_Assembly02_c5230_210		AATATGTTTGAGAATGTMCCCACGGGAGATGCAATATTTTTAAAGTGGATACTCCATCT[A/G]CAGAATGATGATGACTGCATTAAGATCCTCAAGAACTGCCACCGAGCTCTTCCAGCCAAC
Sce_Assembly02_c525_1075	x	GCTTATGCTCGGCACAAGGGTCTTGTTGGGTCCTGAATAGCTGGAATAACCGCATTACT[T/C]GCTTCCTCCAACTGTAAATTTTGAGCTAGAGCAYCAACTTTGCGGATGATTCATCTCTTG
Sce_Assembly02_c5254_2265	x	ACCAAGGATGAACCGGTGTCGGTGCCACTAATGGTTGTGGAGAATGGATGTGGCAGTCC[A/G]TGTATTGATTTCCGGCAGGTTAGCTCGGAGCTTGCAGCTGCTGCCAARGATGCAGATCTG
Sce_Assembly02_c5320_1179	x	CGTTTCCGATTCAGAAGRAAGCACAAGTTCTACTGCGTCAGTGGCTGTTTCTACTGCTA[A/G]TATTGCATCCGGAGAAGGTCAACAAGTAGAGGTGTCGACAAGTCAAGTGTGATTTATCA-
Sce_Assembly02_c53248_223	x	AAAAGTTGGCCTATTTCTACCTCTCTGCCGCCGGCACCATGTTGCCTGGAGAGTTATCC[A/G]ATGCTCGCATTCTATGGGCCAAGAACGGTGCGCTTACGACGGTCGTTGACG-ACTTCTT-
Sce_Assembly02_c5344_4112	x	CTCCAGCACCGCACAGCTCCGTTTCTTCTCACGCCACCTCCAAAGAAAAGAGCGCGCAT[A/G]CCGTGTCCAGTGAAGCTCAAGAAGCAAATGCTTGTGCTCCAGTAGCGGCCAGTGYTCCTC
Sce_Assembly02_c53579_285		GGACATGGTAGTTACTATGCATGGTAGTTAAATTCAGACATACTGATCTGCGGCTAGCG[A/T]TCCGTCAAATTCCAACTATCTTATGTTGCTCATCCATGTGTGGTATGTGTAAGGCAACAC
Sce_Assembly02_c5363_344	x	CTGTCTCGCTTTTTYGCYGATATGTGGATGCTGTTCCCCACTGAAGAGGAGTATATCGA[A/T]TGGTTCACAAAGGCAGGGTTCAAGGATGTTCAGCTGAAGAGGATTGGACCGAAGTGGTAC
Sce_Assembly02_c5382_725	x	CACGGGGATGGCTACAAATTCAAACCATTCTCATTTGCTACGCTAGCAGACGACGAAGA[A/G]TGATATGCATACAAATTTCGGYACGTTGAAGAGATTAAACTTGTCTCTTGAAATTTTTGG
Sce_Assembly02_c5411_1079		AGGCCGTCGGTCAAGAAGGTGATAGCGGGCATGCCTCCGGATTTCGGGTATGGGAGTGG[A/G]AACATACCATGATAAGGCATGCTTGTGTGTTCATGATGTTCTAGTTATCCTTMGCTATGG
Sce_Assembly02_c5419_2197		AGTCAGCCTGTCAAACTTCCCTGATCTATCAAAGATTCAGTTGAGAGAATGTGACAACA[A/G]TCACTCGAGAAACTTCATGGCAGTACAAAGAGCCCTGAGGGAGAGGGATTCTTCGTGTTA
Sce_Assembly02_c5431_1397	x	TTTGGAGTGAAGATCTTAAGGGAACGGCTAGGACGAGCAGCTGGAGTGTAGTAGATTCC[T/C]AAACACCTGCCTTTTATGATGTGTGTGTGACCTAGAAAAGAAATCACTAATTTTTGCTG
Sce_Assembly02_c5456_857	x	AAGATGATTGAAATGTATTACCGTTGGGATTAGTATACTGACAGTCTTGACTCTTGAGT[A/G]TCTTGCTTGTAACAATAAATAAAAGTGGGTGTGTYACATGGCATCCATCCTCATGTTTGA
Sce_Assembly02_c54586_104		GTCCAGCCTAGGATGGGGCAACGCCTATCCGGAGATTACACCGCCATCCATGTTGGGAG[A/G]AAACCTCCCTGGCTGTATGCYCCAGCCGTGTAGACGCCATCATAAAAAGGTCTCTGTCC
Sce_Assembly02_c5479_1216	x	GTAACAGCCACTCAGTCCACAACCTTGAAAGAAGGCGGTCATGACATTTCTCAAGCAAC[A/C]GCAAGAAAGATCCTGGAAATGATTGATGTCCAGGAAGAAGCGATGCCGCCAATGTCACCC
Sce_Assembly02_c55245_91		TGTCAATCAATCACATGTGGAGAAAGAGATACATGTTGATCAGTCTATCCATGGTCCAC[T/C]TTATACCGATGAGTGGTTTCAAGGGATTTCCTGGAACCATGAAGAGACCTTCATAGCRTA
Sce_Assembly02_c5558_1042	x	CGTAGGCTTGATTCTACTGTCCATTCCATCGAAGAGAAGGTAACAGAACAACCGTCAGC[T/C]CTTGTAGGCGGGGAGTTGAGACCATATCAGTTAGAGGGTCTCCAATGGATGCTTTCTTTA
Sce_Assembly02_c5636_1473	x	TATCCCACGCTGGGCAGGTCAAGATGCTCGCGACCAAAGACTGTATAGCTAAAGGCATC[A/C]ACGACTCCCCTGGTATGGCAACAGCCTGCACAGATTCCAGCTCCAGCGATGACTCRGACG
Sce_Assembly02_c571_119	x	TCAGCGTGGGACGGATCTCTGCCCGATCGTATTTCCAGGGTGACAACAGGGATGGCTAC[T/C]GGTAGCGAAGCTGGAAAGTCTGCTGAGGCAGTGTTGGAGTGGCCTAAGCAGGACAAAAAG
Sce_Assembly02_c5712_304	x	ATAAACTTGGCCACCAAATGCCTGATGCAGATGTCCAAATACTAATGGATGCTGTGAGT[A/G]CTCATTATTTTTCTTTATTCTGCGAAACTTYTGCAACTCTTTGTTATTAGACTGGAATGT
Sce_Assembly02_c5732_1089	x	CAGTATTTTTGTYGCAAACCCTGCAAAGAGAATAACAATGAGGGAGATCAGGAACCA[T/C]CCCTGGTTCTTGAAGAACTTACCAAGAGAGCTCACGGAAGCTGCCCAAGCAATGTACTAC
Sce_Assembly02_c5780_590		AAAGAAGCTACCGAGAGTGCCATKGAGAAGACCGAAGAAAAACCACCGCTCCAAAATAY[T/C]GACCCTGTCACTGATTCGTCCAATGTAGTTGCTTCCGGCGAAGAGAGCAAGCCTGACGGT
Sce_Assembly02_c5790_1241	x	TCATTCTTCTTGGTTCTTTTGTATGTGTTTGATCCACAATGTCCGCCAGTCCAGTCCT[T/C]GAAGCTATCGACAATCTTGTTAATTTTGCCCCTTGCTTGCTGGGTGGAGTTCCATCATAG
Sce_Assembly02_c5796_228		ATCTCGCCATGGCTGCCACCGTCGCCGTGGACAACCTCAACCCCAAGGTTTTAAAATG[T/C]GAGTATGCTGTGCGTGGAGAGATTGTCATCCATGCTCAGCGCTTGCAGGAACAGCTAAAA
Sce_Assembly02_c5796_784	x	GCTCTTCATGGCGGATCTCTTGTCCCATACTATCTCAATGAATCGACAGGCTGGGGTTT[A/G]GAAATCTCTGATGTTAAGAAGCAACTCGAAGATGCTCGGTCAAGAGGCATCGACGTTAGG
Sce_Assembly02_c5827_1440	x	GAGGAAGATGTGTCCATTTAGCGACCAGAAGGACAGAGGATTACAGTGGGAACCGTCTG[T/C]GACCGACTTAAAGCACCGCAACCTTGCTAAGCTCAGTATCTATGGGGGGTTTCAAGCAGA
Sce_Assembly02_c5828_3050		ATCTACCAATACGGGCTTGTGTATCATTTGAATATAACCAAGCAGTATAACCAAAGCGT[T/G]CTGGTTTACGGCTTCTCATGGGTTGTGATTCTGGTCATGCTGCTTGTTATGAAGACCGTG
Sce_Assembly02_c588_538	x	TCTAGCACCGTCATCTTATACCAGTCAGTCATTCGGAAGCGTCCAAGAGCTGAATAAGT[T/C]TTAGTGGGGATTTGCATATTTTGTACCAGCGTGTCACTGTCCTGTCATGAAATCTGGGA
Sce_Assembly02_c5892_1469	x	ATCGTGCAGAAAGCAGAGAGGAACTGTGCTGGCAAGGCAGAAGATGATGACAGTGCCGA[T/C]AGCTGTACAAACACCTCAAGAGCATCCAAGAGACCTGCCGCCTGACAAGGGTGATCGTGA
Sce_Assembly02_c5903_740	x	CGCAAGGAYATCGATTTCCTTGAGAGTATCATTTGGAACTATTGTGTTCTGGATGAAGG[A/G]CACATAATAAAAAACTCAAGATCTAAAATAACGTCTGCTGTCAAGCAGTTGAAAGCACAG
Sce_Assembly02_c5922_1012	x	AACTGTTCAGAGTTGTGGGAGAGACTCCAGAGTGGTGGGGCTCCTTCACCAGCACCTTC[A/G]AGTGATCCAGGTTCACAAGCAGATTTATCGCCAGCTCCTGCTCCAAGTGGTTTGCCAGAA
Sce_Assembly02_c5937_4422		GCTGATGAAGCTCCAGATATGATGTCTACCCTAATTACTTTGTTGAGCGATACTGATAA[T/C]GCTACTGTATTGGCTGCTTGGGAAGCATTTTCAAGAGTTGTTGGCTCTGTTCCAAAGGAA
Sce_Assembly02_c5978_499	x	CATTCTGAAGACCTTATATCCAACATACACTTATCCCAAAAACTTTACGGAGGTGGAAG[A/G]AGGTAACGTTATGAGTTCTGAGAAACTTCAGAAGYTAGGGTGGACCTTCAGGCCTGTGGA
Sce_Assembly02_c6006_1361		ATTGGGTGGCCTTCATTATTAGTGTCATGTGATGATAGCAATAAGCTGGAGCCATTTCT[T/C]TGCCTTCCAATGTAATACTACTAATAAGAGCAAAGCTGCTTCAGCAACCAGGCAGTCACC
Sce_Assembly02_c6013_2632	x	GTGAATGCAGACACCGAAACCGGACTGCCCTAYGATATTATCATCACCCGCGGAGATAA[T/C]CGGATAGAGTATGTGGAGGTGAAGGCAACCACAACTTCAAACAAAAACTGGTTCTACATC
Sce_Assembly02_c6015_2759	x	TGGTGGCCAGCAATAGAACCAAGGTCATTGTGAATGTTGGCGCACAAGGATCATATGGC[A/G]TCATCCTGCGAAATAGCCCGAAACCGAAACTGCTGTTGGGATCTTGGTTTACCAACACCT
Sce_Assembly02_c6044_1356	x	CATTTCTTACCTATGATTTAGATGGTGACCTATTTGCTTATGGATGACACGGAGGTACA[T/G]TTTTCTTCACATACCTGGAAATGCACTTGATTTTCGCTTACCTGGAAATGCACTTGATCT
Sce_Assembly02_c60461_378	x	AAGTGAGGATGATGGTAGTATTGACACCTTACCGCGAATTTCATGGAACTATGCTGAAT[T/G]TTTTGTCAGCTACCCTAGCTTRTCTAAAGAAGTCTGTGTGGGGCAATATTACTTACGGTT
Sce_Assembly02_c6047_402	x	GGTGATGTCTTAAGATTGATTAAGACCTGATTCTCCTTGCATCTCGTTGGTGATGTCTC[A/G]AGATTTCTCAAGTAAATTTGGCTGGAATACAAGGTTCAGATTGAAGTGCCTGTTTACTAG
Sce_Assembly02_c6111_551	x	AAGGGGCATGCTCTGAACCCAGGGCNAAGGGACTGGACAAGGTACCAGCCTTGGGAACC[A/G]AAGAAAGAAGAGGCCACCTGATCTGTATTAATGGTACTTGATAATCCTCTTCTATGTTTC
Sce_Assembly02_c6112_1483	x	GCTTGCCATGGCACACACATGACGCCTGAGGAGTTCACGCGACACGCTAGCGTGGACGC[C/G]ACGGGCCAGGAGAACAATGCTACCATGTCGGCGTTTCCTGTCGGGAATCAAGCAGCCTCA
Sce_Assembly02_c6116_242		AAGAGCAAGATATCGTCCAAACAGCGCGTGCTCACCTTCCTTCTTGTGTCCGGGGACTG[T/C]GTCTTGGTCGGCCTTCAGCCTATCCTAGTCTTTATGTGCAAGGTTGATGGGAAATTTCAG
Sce_Assembly02_c6117_1210	x	TTTACACTGGCAGGTACCTCATGCAGCAGTCGATGAAAAATCCCCGAGAAAATTGAGTG[C/G]CAAAACCTTTCACTTCGGGAAGAACTGAGATATGTACTCAAATTATGACTGAACATGCTG
Sce_Assembly02_c6125_187		CTAGCACCAATTCTGGAGGAGACTGTGTTCCGAGGATTTCTAATGGTGTCCTTGACTAA[A/G]TGGTTTCCTACTCCAGTCTGCGTGATTCTCAGTGCTGCTGTATTTGCCTTCGCTCATTTG
Sce_Assembly02_c6128_1519		TTATTTTGAGAGTAATGCCAATGTTGCTGAACAATCATTCAAAGGAGATGCCGTTGAAA[T/C]GTCGCCGTCGAAGCATGTTCCTGAACTTCAATCTATCAGATACAAGTAGCCAAGGAAATA
Sce_Assembly02_c6129_1711	x	GAGAGGATGCAAGATGCAAACAGGATAATGATAAGGGACGGCATTGTTCGCATCATCTA[A/G]TCACAACATGGATTGGCGTTGGACAAGCTGATTGTGGCRTGCATTGTCCTGATCTGTTCT
Sce_Assembly02_c6137_1007	x	CCTAGGTTATATCAATTGCCAATTTTTTTCTCCCATACCTGATAAGGACTTAAGTTGAT[T/C]GAATATGCCATCTTCCCGTAATTTCTATACTCCCCTTGGTGAGAGCAGCTACATATTTGT
Sce_Assembly02_c6164_2129	x	TGTTCCTACGTACACGCTGACTTGTCGTAGATTAGCCTCGTACATAGTAGAATTTGTCA[C/G]TAGGCGGCTAGAGAACACACTGCCTGACTTGGCACATGTTTTGCCGTATACGTTGTTGCA
Sce_Assembly02_c6169_1970	x	CTCGAGCTCAGCAATGATAGACGATACAGGATCTCAAKCTCCCCAAAGTATGAATTCGC[T/G]TTGGTTGTATAGGTAGCTGTTTGATGGTCATTATCTAAGTTTTGTTAGTGTTCAGAAAAA
Sce_Assembly02_c6179_422	x	GCAGTTATTGCATCTGGGGCCAGATACTCAGGACCAACTGTGCACTTTGTGGATGAGCA[A/G]TTCGACACAGGGAAAACTTTGGCCCAAAGAGTTGTGCCTGTGTTAGCCAATGATACTCCA
Sce_Assembly02_c6180_846		GTCCGTGATATGCCTCTAGACYTGATAGATCCATCCCTGGCTATTGGTTTTTACTGCCG[T/C]GACAAAGATGACTTTGATGATTTCTGTTCTCGGGCCTCGGAGTTGGCAGAGCAGGCGAAC
Sce_Assembly02_c6207_678		TTGGCAGAGATGAATGCCATCAAGCAAGTCTTTAAGGACCCATCTGGGATAAAAGTAAA[T/C]GCAACCAAGTCCATGATAGGGCATTGCCTAGGTGCAGCAGGTGGTTTGGAAGCCATTGCT
Sce_Assembly02_c62240_201		ATTGTCCAGTTTCTGCTTGAGTTGTGTAGAATCAGCGAGATTTCAAGGACTGTTGTTGC[A/T]CCGTGCCACCGTCAGGTCAATTGATTGCCATTTTTTCTACTCGAACTCCGGAAGCACGGT
Sce_Assembly02_c6250_2140	x	GTGCAGGCCAAGCCTGGYGACGTGAGAGCCGGGCTTGGTAGTCAGCAGAAGAGAGCTGC[T/C]GACCCATCGCTGGAGGCCCGAGCCGGCGATAGCTATAAAACCATAATCCAGAAGAAGGCC
Sce_Assembly02_c6307_1255	x	CTTCTTGCACCACAAGAAGGTTATCAACCAGGAGCTCTAGCACAGAGGCCCTGTCGCCG[T/C]CTTTGAACTGTTGTTAGCCCTGAAGAGGTCAGGTTTTAGCGGTTGCTTGTGATATTCGCC
Sce_Assembly02_c6334_2584	x	AGGCTTTTTCATGGGGTACATAATTGGAAATAGATGGGTCTTAGTATGTACTCCATGAA[A/G]ATAGATGGACATATGCCTAATCCTTCACCAGCTTTGCATGTGTCTGGATGTACTATTGTA
Sce_Assembly02_c63371_88	x	GGAGGAACCCTTCTTGTCTGCTTGAACTCGATACGAGCCCTCAATGCCCCTACATGGTC[T/G]CTGGCAGATGAGATCCGACAACTAGTTGATGGCCTGAGAAAGTATATATCGGCAAAGTTG
Sce_Assembly02_c6368_2036	x	AACAGGACAAAAACAAATTCCGGAAGAAGAGGTTCTGCTTCTAAGTGATGGAGTACACT[A/C]TCAACTATTTATTTTCCTTCAAGACGGGGTATTCTTCTTGCCAAATTGGATGCATATATT
Sce_Assembly02_c6377_1309	x	TTTAAAGCATGCACTGGCCAAGTTGAGTTCCTTATGCATATGGTGGAAAATGCTCCTGC[A/G]TTGGAAGGTTTAACTATAGATCAATCAGAAAAATATCTCCTAGAAGGTCATAAAAAAGAT
Sce_Assembly02_c6379_674	x	CAATAARCGTTGTGCCTGGACATGTGTACTCAAGCTACTATTATGCTGTCCCAAACTAG[A/G]GTTACTCAGAAATTGTGCTTGCTACAAGTAACCTGATATGATATATATGTTTGGGATAAG
Sce_Assembly02_c6404_695	x	ATCACCATATGCATGGGAGGATGCTTGCTATTTGACTCGGACATCCCTTAGGATGCCTG[T/C]TAACACATGGCAAAATATTGATGAGTTTACGAAGGAGGATCTYGTCATGAAGCGCCTCTG
Sce_Assembly02_c6430_649	x	ATTCTACCAATTAAATTTGGCGATCTTGCAAAAGTTGTGAAGAAGGGTGATACTCTTTT[T/C]ATTGGTCAATATCTTTTCACAGGAAGTGNAACAACATCTCTATGGCTTGAAGTTACGGAG
Sce_Assembly02_c6431_2010	x	AGAACTTTYCTTGCAATCCATGGGTATGAACTGCTCAAGACTTTGTAGTTGGGATTGAA[A/G]CTGATTGCAATGCCTTCCAAGACAGCAAGACTTCGGATTACAAGAGAGAAGTATGAAGGT
Sce_Assembly02_c6444_1675	x	GCCACCACCAGCTAGTAAGACTGACCGGTCCATGGAGTAAGCTAAGAGCSAAGGCGCCC[T/C]GCCTCTATATTGTGCGCCGCTGTTGCTCTATCCTTGTACCCTGTCCAAATCCGTAGTAGA
Sce_Assembly02_c6446_3800	x	ATAGAAATGTCATTCTTTTTATCTCCTGCTCCCTTTTCAAATTTGTACTCAGCACGATG[A/T]GCCGAATTCCGCAAGCAGGATGTAATATGTGCAGAAGATACCCAATACCATTCTTTGTTA
Sce_Assembly02_c6464_536	x	GGTATACAGGAGATTCTTCATATGGATCATGATTCCGAGGTTGCTTTCCTTAATTCAAG[A/G]AAAGGRTTTGTCAAGATTGCTATGCAGGCTGGCTGCCCTTTGGTCCCTGTTTTCTGCTTC
Sce_Assembly02_c6476_2180	x	GCGTCTGTCAGCCRGGATCTAGTTAAGGTGTGGTCAGTATCATCAGGAGAGTGCATTCA[T/C]GAGGTCAGCTCAAATGGAAATAAGTTCCATTCTTGTGTGTTCCACCCAAGTTATACCAAT
Sce_Assembly02_c6492_4206	x	GTCTACCCATTCGAATAAAGACGCCACCTCGGTTTGTGAAGTAATGAAGGATCCTGAGA[T/G]CCATGTATCAGTGTCTGTACTGGCCTCTGCTGCTATGAACGCTGGTGATGACTGTGAGGA
Sce_Assembly02_c64951_94	x	AGCACCGTCGGGTTCATGCCCGGCGCGTGCTGATCCACTGATCGGTTCTTTGACTTGCT[T/G]TGTGACCACTTCTTACAAAACCCATCACTAGCAGGAGTATAAACATACGTACTTGGTAAG
Sce_Assembly02_c6506_1466	x	CNAGATACACAAGACAAGAAGGATGCGCAGGGACTGTTCAACAATGTAATAGAAGAAAC[A/T]GCAAGCAAGCTTGTGGAGTCTAGGAAAAGCAAGGTAAAAGCTTTGGTTGGTGCTTTTGAA
Sce_Assembly02_c6517_1049	x	ATACCTATTTTAACCATGCCTAATGATGATATTACCCATCCAACTCCTGACCTTACTGG[T/C]TACATCACCGAGGGGCAGATCTACATTGACAGGCAGCTACATAATCGGCAGATATATCCA
Sce_Assembly02_c6525_626	x	TTTATATCACCGAGGGCTCTTATACAAACATCAAGGTGACTACTCCTGATGACATGCTC[T/C]TAGCTGAGCGTTTGATGAACGATAAATAGGGC-GATATGAACAATGTTTACTTGATYTGA
Sce_Assembly02_c6552_839	x	GGAGATTTATTCTTCATAACTACTGGGCTTGGATTTGTTGAGGTGGTCAACTATCCTTC[A/C]CTTGATGTTGTCTGCAAATTAAATGCCCATACAGCAGGGTGCTATTGCATAGCAATGGAT
Sce_Assembly02_c6555_372	x	GCAGGCCTCGATGTGTTTGAGGATGAGCCCAATGTGCCTGAATCGCTCTTCACACTTGA[A/C]AATGTTGTCCTGGTACCACACATGGGGAGYGGGACACACGAGACGCGCAAGGCGATGGCA
Sce_Assembly02_c6588_1366		TCAGGACCACCTGGAACCAAATTTTATTTCCCTGTAGCAGGATGCGATCCAGTAGAATA[T/C]CTTCAAGTTGCAGAAAAGGCAGCWAACTTTATAAAGGAAAARCTCTATGATGCAAGTTCA
Sce_Assembly02_c6588_1934	x	CAGGTAGTGCTGGTGGGGGATAAAGCATCTCCAGAATTTCAAGACATGGTCGCTGCTGC[A/G]TTCTCGTCATACGACCCAAACAGAACCGTGATCCAGATAGATGSCAGCAACATGGAAGAG
Sce_Assembly02_c6626_2745	x	TGTTCCATATTTTTGCAGAGGGTCKATAAATAARTGTAGATACATATAAGGGCAGCAAA[T/C]TAAACTGGTAGTGTATCTCTTTGGGCATATCATAGCAGGGTTATGCAGCCAGAATTCTTT
Sce_Assembly02_c6641_575	x	TTTGAGGAGTTCAAGGCATTTGCTGATTTACGTCGAAGATTGGAATCATTGACGATGGC[A/T]ATATTTGCTTATGGTCAAGTAAATGGGCAATTGACAAAGCAGGATCTGAAGCGTGCAGCA
Sce_Assembly02_c6730_976	x	ATCCAGACGACAGACCACCCGCATCCAAACTTTTGGACCATCCTTTTGTGAATAGATCT[A/G]TGCGATCTATACGGTCTATGAGGACATACACACGCCCAAATTCTTCTACACGTGGCATGA
Sce_Assembly02_c6754_620	x	TGGTCGTGGTCTCTTGAGTTGACAGACATTATTGCAGATGATCCATAAGTATGTCGATA[T/C]GGTCGATGAAGAAATTACAGTTTTGTCTAAACATCTATGAGCATGTTGCTCTAGTTTGAA
Sce_Assembly02_c6766_498		TACTCTGCTTCACCAGTCATATCTGCTATTGAGCCACAGCTCAATTCCTCATCGATGAC[T/C]GACTCATTAAAAGAGGCTTTAGCTGAGTTGTATGTGATCAACAGTCAATATGAAAAGGCC
Sce_Assembly02_c682_713	x	GCACTTTTCACTGGCGACCATGTCGCAAAATCAGAATATTCAGACGAACTGAATCTCTT[T/C]CGGATGTACAGCAAGCAATCAGTGAATTTGCAACTGGATAGTATGAGGAAGTTACTGGAC
Sce_Assembly02_c6830_1136		CTCAGGTTTATTTGTGATTGGGAAGCCAGACATGACCGTCGTGGCCTTTGGGTCGGACG[T/C]RGTCGACATATTTGAGGTGAATGACATAATGTCATCAAAAGGATGGCACCTCAATGCTCT
Sce_Assembly02_c685_690	x	ATCAAGACTATAGATCTGGCTGAAGTTTTGAGGGTGAATCAGCTACAGTTGAGTACATT[C/G]TCATGATCAATAAATATAGTGCTACTAGTAGGTCTAGTACAACATTTCAAGCRCGCTTAG
Sce_Assembly02_c6906_811	x	AGATTCTTGATCCACGCGCAAAAACATTATTTCAGACGATGCTCCTACTTACTGCTCCA[C/G]CTCCCTGTGTATTCTGGGATCATCTATGTAGTCTGTATATGTAATTTGGATTTCTGTATT
Sce_Assembly02_c6927_2467	x	TAAAAAAGGATTTCGAAGTTCGGACATGGATGGACATTCGGTCGAAGACTGAAGGGATC[A/G]TTGTGGAGATATGGGAGTTTGTGCTAGACGAACTTATCGATGAGGCTGTTTTCGATYTGT
Sce_Assembly02_c693_979		ATGGACCTTATCCATGCGCAGAAGGCTAATGATGTTCCTGGAAAGAACTCTCTTACTTT[A/G]GTCTTCGTGGAGACAAAGAGGGGCGCTGATGCTCTGGAGAACTGGCTGTATACAAACGGG
Sce_Assembly02_c6946_2111	x	TCTTGCCGSCTTTTATCCGGAAACGCCAGCGATGCATGACTGTTGGGTTGGTTAGTCCG[C/G]TTAAGTTTTGTGCTGACATTTCTATTTTGACGAGGCTTGGTGTGGTGATAGACCCACCAT
Sce_Assembly02_c6966_1295		AGGCAAACTGAGTACATGGCGGTGTTGTTGATTTAATTTAAGACGTATAAATAGACCTA[A/G]AATTACCAAATAAAGGCACATGTTATGGGTGATTGCATTACTGGAGAATCATAGGAATTC
Sce_Assembly02_c6993_1585	x	AAGTGCGATGTTCAGCTACCTACTCCTCTTCTGATCATTTCAAAGGAACGCTCATTAGC[T/C]GCAGCTGCACACTTTCCGCATGAAAACGGGGCTGTCATACTTCAGATGCCGGGCAAGAGC
Sce_Assembly02_c7004_1158		AACTTCATGCCATTCCTTGAACGCATCAACAAGTTGAAGGGCAACTTCATCTACGCTTC[A/C]AGGACCCTGCTGTTCCTCAAGGCCGATGGCACSCTGAAGCCCTTGGCCATCGAGCTGAGC
Sce_Assembly02_c7024_793	x	ATGATGACATCAGGAGGCTACATGAAGTCGAGCGCACGTGTAATCGCGGATTCGATTAC[C/G]AATCTCTCACAGAAGGACTTGATACAGCTAGGTAGCCAGCCAGACTAAACGAGGAGCCTC
Sce_Assembly02_c7026_1623	x	GTGTTTTTCGACACAACACAGCATTCCATAATTCATGAGTCAACTGAGTGGACAGCACC[A/C]GCAACTCGTAATCGTCGGATCTGTATAACCGTTGACGTTGTTGACACTGGCCCAGTTTGC
Sce_Assembly02_c7028_1406		GGGAGAAATCTTGCACCTGCGAACACAACATCATCAGCGATTCCTTCAGGCCAGCCGTC[A/T]GAGAGATTGACGTACACAGGCCARTCAATATTCTTTGGCGGGCCGATCCTGAGCACC
Sce_Assembly02_c7042_1958	x	GGCCTGGTAGAAATGTATGGGCGGAATCCTCGCCTACAGGAGCTGGTAAACCTAGTGGT[T/C]GTCTGTGGTGACCATGGAAAGGTGTCCAAGGACAAGGAGGAGCAGGCAGAGTTCAAGAAG
Sce_Assembly02_c7042_2439	x	GCATCGAGGAGAAGTACACCTGGAAGCTGTACTCTGAGAGGCTGATGACCCTTTCTGG[T/C]GTCTATGGTTTCTGGAAGTACGTCTCCAACCTTGACAGGCGTGAGACTCGTCGCTACCTT
Sce_Assembly02_c7061_125	x	TGTATGCGTGAGGTAAACATGTTGAGGGAAAGGAACAAATCCTATGGAGCCATAAATTT[T/C]GTCGACATCAGTTCGAAAGATTACTCTCCGAAGGACAATCAGGATCTTGATTATGAAACT
Sce_Assembly02_c708_3587	x	CTGCTAAAATCCTCTTCCTCAGCACCCTTATATGACAGTTCCAATATTTGGGAAGGGTC[A/G]CATCTTCACTTGGATAGTAGCACAGCGGAAGGCAATTCTTCACTAGCAATTGAGCTGGAT
Sce_Assembly02_c7111_3283	x	CATTTGTTCCCTTCCGACAGTGAYGCGTGTGAATCGTTTCCCGAAGACGTTGAAAGGCA[C/G]CAGAAATTACTTTGGGCTGAATTAATTTTGCTCCTTAGGTTCGATTAAAGTAAACTGTAT
Sce_Assembly02_c7187_1089	x	CGCAAGATGAAATCCCCCAATCACACGCTTGTGGTCCTTGTGACGAATCTTCAGCAAAG[A/G]ATGACCACAGTGAGACTCCTATTGACGAGGATGATGAGGACTCAGAGTCAGACTATGATG
Sce_Assembly02_c7191_855	x	TCTGCTATAACTMCAGTTCCAGGCGGAGTGGGACCAGTCACCATCGCAATGCTTCTTGC[T/C]AACACGCTTGACTCAGCCAAACGAGTTTATGGCTTGAGTGACTGAACGCCCTGAACTAAG
Sce_Assembly02_c7241_1016	x	AAATTATCTCGATAATTTGAGCATCGATGCTAATATAAGATGTCTACTGATGCGCGGTA[T/C]GATGCCACTATATGATGGCTAGTGATGAAGTATGAAGCCCCTATATGATGCCTACTGATG
Sce_Assembly02_c7241_943	x	GGGTGAAGGCTCAACACCAAAGTGAAGCAATGATGCTGCGTTGTTCATATAAGCTATG[A/G]AGCTACTGGAAATAAATTATCTCGATAATTTGAGCATCGATGCTAATATAAGATGTCTAC
Sce_Assembly02_c728_890		CACAGAGCAGAGGCGAACTATGGAGCAGCGAAGGTCATGCTGAGGCCAGCTTGCCCTGG[A/T]TCTGGTGTCACTGCAGGTGGAGCTGTGAGGGTTGTGCTGGAGATGGCTGGAGTTGAAAAT
Sce_Assembly02_c7285_1001	x	CATCTGGCTTCGGAGCTGGACTCACCTGGGGTTCGGCTATCGTGAAATGGGGTTAATCG[A/G]CCGCTCTGCACAGCGAACTATCACAGCAAACCAGACACCGGTTCCAAAGCTTTTGCCTGC
Sce_Assembly02_c7292_735	x	AGATATATTTTATATACTCCATATCATATTCCAGTTTCGGACAGGCTTTATCACGTCTT[T/C]CTCTACAAATTTTGGTAGGGGTGTATTGGTCGAGGATAGATATGCTATAGCAAAGCGGTA
Sce_Assembly02_c7353_583	x	GATGTTGCTGAAGAGGTTAGGAATTCTGACAAGCTTAAGCGAGTGATGCAAACAATTCT[T/G]TCCTTGGGGAATGCATTAAACCAAGGAACTGCAAGGGGTTCAGCCGTTGGATTTAGATTG
Sce_Assembly02_c739_881	x	TTTGCCGGATTCAAAACTGACAAAGAGGVTGAGCAGTTTGAGGCGGACAAGGAGCAGGT[T/C]ATAAAGGAGATATCAGCACTGTAACTTCCCTGATGTAGCTTGCGGAAGATTACAAGTTAG
Sce_Assembly02_c7396_2024		ACTACAGGGAGCAGGGCTTTGTTCCTGTTCCCATGCCCGACCATCTTCGCGCTAGGATC[T/C]CAGATCCCTAGGTCCGGCTGCATCTTTTGCCACTGATATAAACTGCTGCTGTAGAACCAC
Sce_Assembly02_c7407_257	x	ATCTTCCCGCCACAATGGGGGGGTTCAAAACCATCATCGGAGAGAAGCTGAAAGTGGAC[A/G]CGGAGAAGGCGCTGATCCTGAACTACGWAGGGGCGGAGATCGACTCGGTGGACGTGATCC
Sce_Assembly02_c7452_790		TTCGCCGAGTGCCTTGATGGCCCGGATCAACACCAAGGTCGGCGACAATTTTGTCCGAG[T/G]ACTGGAGTCCAACAGTGACCAAGACATCWTGGAAGCCGAAGAGAAACCTGTGAAAAACCG
Sce_Assembly02_c7454_784	x	AACAGCCTGGCAAATGGGAGTGACCTGCAGGCCCTTCTATCGGAGGAGAAGAATCCAAC[A/G]AAAGGCCCTTCTGAGGACAGGCTCCGGCTGATGCCAGCGTCAAAAGAGTGATGCTTCAAC
Sce_Assembly02_c7560_787	x	CCCAGGTTGATAAGGGGGRAAATGCTAACCTTGRAATGTCAGTGATTTTGTGGTTGCC[A/T]TTTATGGTTTCTTAGCTGCTGTATTGTCCCACCTCAATTGACACAAGAATCCTCTCAACA
Sce_Assembly02_c7564_878	x	GCTATGGAACTCATTTTATTTAGAGGTCATTAMTCATTACTGAACAAAAGCAACGGATC[A/G]GTTCATGATGTAAAATGAAATTTACAAGAAATAACCCCCAGTTACTCCCTAGTTSTAACA
Sce_Assembly02_c7586_1419		CGKAGTGACAGGGGCCGTGGTCGGGGTGGTGCACCCCCCAGGCAGAGTGCTGGCACACC[A/T]AGTGCAGGGAAGAAGATAACTTTCGGTGATGACTGAGCTTGGTGATTCCGCTTGAAATCG
Sce_Assembly02_c7601_1377	x	TCTATCTATCCATCTAGCTAGATATGCAGGGCAGGTAAGGTAGTAGAAAAACATGGCAG[A/C]CGGCAAAGGAAGGGGAATTTGCTTTGCCAGACAAATTTTTGTAGAAAGCAAAATATGTAT
Sce_Assembly02_c7607_775	x	TCGTCCGCAGAGACAAATTCAGGCAGCATCGAACTGATCCTCGAATGGTCTCTTGAAAT[T/C]GCCTGCTCCAAGTGATCCATCGGGTAAAATGTCTCCTTTGACTGTCTCCATCTGCTGGTA
Sce_Assembly02_c7609_2827	x	TCCGTGTTCTTCGGAGAGGACACGAACAACGGKAGCCAGCAGCTGGAGGGGACGGAGAC[C/G]GAGACCGAGGACTACACCAAGTTCACGGTGCTGAAGCTGAAGCAGGAGCTGACCAAGCAG
Sce_Assembly02_c7634_2807	x	GCCGGKAGGAGGAGAACACCTGAAGAAGATGAATACATGCGAGGCTTTAACCCAAGGGC[A/G]CCGAATTTTCTTCCTCTGGAATCGGACCCGGATGCAGAGAAGGTTGATCTGAAGCATCAG
Sce_Assembly02_c7634_2870	x	AATTTTCTTCCTCTGGAATCGGACCCGGATGCAGAGAAGGTTGATCTGAAGCATCAGAC[A/G]GCGGAAGACCGCAAGAATGCCGAAGAGTGGATGATCGACTACGCGCTTCGGAGGGCGGTG
Sce_Assembly02_c76756_212		CGAAATGCTGCCAAATCCAAACTTTGAGTGGAAGGAAAAACCAATTGTTCAGGTTTGGC[T/G]AAAGAATCCTGAAAAGGATGGAACAGTAGAGCTAGTTTTGTATGAAGCAACTGATTGTG
Sce_Assembly02_c7681_1946	x	CTGTTTGAGTCAGGAAGAGTTGAGATTCTTAAGTTTTCTGGCCTTGTTGAGGACATTGT[T/G]CACTGTACAGAACTTGAATTTGTTCCCTCGGCTGTGGATGCTGCTCTGCAGACAGCTGCW
Sce_Assembly02_c7694_1135	x	CACAAGAACCACAACCRAATCCGGAAGGGTTCACAAAAGAACCTTTCCAAGAACCAGAG[T/C]TACCACTTTCCAGGATGCTCATTGAGGATTCTGGTAGTTCCAAGGATTTGAAGAATCTCT
Sce_Assembly02_c7694_1272		CAACCAATGTTAGCGCCTCCCAGCAATTTTGGGCCGATGCGAAATTCGGGGACTGTGAC[T/G]ATAAAGGCGAGCTTTAAGGAAGACATTGTAAGGTTCCGCTTCCCGTGTTCTAGCAGCGTT
Sce_Assembly02_c7700_165	x	TCCCCAATAAAGAAGGTTGACGCCATGTCCAAGGGAGGTGAGCCCCAAATAATGGCGAA[T/C]GATGTGAGTTCACCCGAAGGTATCCAGGCCCTCGTAACGGCGAAGGTGCAGCCCCAAATA
Sce_Assembly02_c7725_824		CATGGGAATCCTGGAGCCTTATTCTTGGAGGGTTGCAAACACTCCACCTCAAAAGTAGC[A/C]ATTTTGCGGAAATCCAAGACCGTCTCACCACGTTACGCTGAATTTGTTTCCACCTTGCTG
Sce_Assembly02_c7736_545	x	CTTGGGCATACCAATTTATTTTACGAGGATAATTCACAGGCAACATTTTCAACTGTTGG[T/C]TCAAGCAACTGGGAGCAAAATTACGTGGGTGACCTCCACTTTGCTAATGAAAATCAGGAC
Sce_Assembly02_c7778_975		TGGGTATACTTTTACAGTTTACTTAATTTTCTACCTCCATTGATATAGCATATCCTCTT[T/G]GTATAATTTCACAGGATTCTTTGCTAGGAGTTAAAACATCCTATACAATCTGGAAAATAG
Sce_Assembly02_c7783_470	x	GTTAGTTCAGGTAACAAAAGAATCTCTTGACAAGGCTATATCAATCTGTGCTCCTGGGG[T/C]GGAGATCAACCGCATTGGTAGAACCATACAGGATCATGCAGACAAATTCAAGTATGGTGT
Sce_Assembly02_c7806_845	x	CCAGGGTTGCAGATACTGGTGATTTACTGGGATTAAGTGATCCAAACCCCAGTGTATCG[A/G]CAATAGAGGAAAGCAATGCTTTGGCCTTGGCTATTACTCCGACAGGTGTTAATACTTCAA
Sce_Assembly02_c7819_2044	x	AAGAGGTTGTAAGGATGAGRTATGATAGGCTGAGGAGTGTTGCTGGAAGGATACAGAC[T/C]GTTGTCGGTGATATCGCAACCCAAGGGGAGAGAGTTCAGGCACTGCTTAGTTGGAGGGAT
Sce_Assembly02_c7854_1495	x	GTTAAGGAGGTTGCGCTGATGCATAGTGAGGGCATGTTTGCTGGGGAGATGAAGCACGG[A/G]CCGCTAGCCCTAGTGGATGAAAACCTTCCCATCATCGTCATTGCAACACGCGACACATGC
Sce_Assembly02_c7858_1746	x	CTCGCGCTCGCAGACTTTGTGAAGGACGCGCTCAAACCTACCTGGAAAGAGGGCCAGCT[A/G]ACCAGGGAGGTTCACAAGACCATCGTGAAGAAGGTCGTCGACAAAGTCACGAGCACGGTC
Sce_Assembly02_c7871_1736	x	AAATTCCGGCTGGATCTGGACGATGARGAGGCTATACATTTCTTCCAGGGTCTTATCAA[T/C]GATAGTGTCAGCGCATTGTTCCCTCAAATGGTTGAGACCATCCATAGATGGGCTCAATAT
Sce_Assembly02_c7896_1346	x	CACTTCTGCTGGAGACCTCGATTCTTGCCTGGCCTGTCATTACAATTGTCACAAGGCAG[A/G]CCTCTATGTTCTAATTAGCATAGACTATTTCATCGCATGCCCTTTGACTTTGGACTCATG
Sce_Assembly02_c7921_2639	x	CCTCTCCCTCGCTTTTCCAGCATCAAAGGAACAATAGGCTGGTAAAATGCAACCGGAAT[T/C]GCAAAGAAGCCTCAGTTGAGCAGCAGGAATAAATCGTTTTCGATTATCCAGTGATGATGG
Sce_Assembly02_c79363_137		GCCTGAAGTTGTTGGTAGCTGTCTGGATCTCAAGGAATGTGAATTCCCGGAGGTTTGGT[T/G]CCTCCAGTATTTGGCCTTCAAGGAAACACCCCTGTTCGAATCCACCATTTATACTGTCGC
Sce_Assembly02_c7938_1535	x	TTTGCAAATGCTCAGATGGCTGTGTATCGGAAAGCCACATTTGGATGGGCTTACTGGTC[T/G]TACAAGMATGTTAGCAACCACTGGAGTCTGGAGTGGATGATCAACAACGGATACATCTCC
Sce_Assembly02_c7941_2586	x	GAGACGGAGTATGTCCACTGGGCACGGTCTCATCCAGARTACAGCAAGAGCCAGGTTGT[C/G]GGGCTGGTTAACCTGGTGGCCACCATGAAAGGATGGAAAAGGAAAACGAGGTTAGAAACC
Sce_Assembly02_c7977_2617	x	TGCGGGGTAATTTTCCTGTTGCGTTTTTYCGCATGGCAAAATTTTCTTGTTGAGACTAG[T/C]GTGTACATGTGTTTATTACATGATGTGTAATCTGTACATGATGATGAGGCCAGGGTCCAG
Sce_Assembly02_c7987_475	x	GCCCAAGAGAAGTTAGCCARGAAGAAGTTGAGTGGGCTGCAAAACAGGCTTATGCTCA[T/C]GATTTCATATTGGCTCTTCCTGATGGTTATAACACCATTGTCGACGATGCTCTTCTTAGT
Sce_Assembly02_c8010_1159	x	AAGTATTCGCATGACAATAGAGCACTCGCATTCGAATTAGAACTGTAAGCAAGGATGAC[C/G]ATCAGATCATTTAAATTTTCGGCGACAATGGGCTATTTTTCCTCCTGTTGCTCTATCGGT
Sce_Assembly02_c8022_195		AGGGCTAAAAACTGYATAAGAATCGCCAGGGAGCGTGTAGAAAAAGCATTGCAATATTC[T/G]TACAGGGATCGGCGCAACAAGAAAAGGGACATGCGGTCTCTCTGGATCGAGCGCATCAAT
Sce_Assembly02_c8034_1016	x	ATTTGCGGTTTGAGATTGTCGATCTGCGTTCTGGTGCCTGACCAATCAGGCATACCCTC[A/G]GGCGTACTATGTAAGTATGTGACACATATGCCATAGATGACGATAGATCTTACTGGTGAC
Sce_Assembly02_c8094_483	x	GCTGGGCAGAACGGRATCACTGGAAGCTTGGCGGAACTATGCGAGAACGCGAAGACGAA[A/G]GAGCATTTCATAGCAGAGCTCGCAAAGGCTGCAAAGGAGAAGAAGCTGAAAGGGTTCGAG
Sce_Assembly02_c8140_1079		AAGGGTTTTGGTGKTCACCTTTCCATATAATAGCTCAGTTGGCATATGCTAAATACTTT[T/C]TGCGCCATGCCTCGAGGAAGAACACTGCGACACAAACTCGTCGAAACATCTCTCGCCACT
Sce_Assembly02_c8169_785	x	ACACTCCTAGCAGAACCTGTGTTGTCTATGCTCCAATGAACTAAACAGCAAGGTGCAGC[A/G]TACGCATGCGCGCTATTGTTGCTAGTACTAGCAAGAAAAATCGTATGSTCAATACAACCA
Sce_Assembly02_c8216_1705		TGGTGACCTtcaTTCTATATGTCCTAACCAACARCAGGCATGTTTTGTTTCGTATYAAT[T/C]GATCCAGTATCTTTGCCCTTTTGGCGTTGCTCCAAGCAAGATATGTATAGCCTTTAGATT
Sce_Assembly02_c8267_898	x	ACTCTTAGACTAGAGGTGAGGACCGGCGCYGCTCAAGTGGAGGGAGGGATCCACGGGCT[A/G]GTGTCGTACGAGAAGAAATCGTTCTAGCCCCATCTTTAATCGACGGCCGCATACTGGTTT
Sce_Assembly02_c8351_379	x	GCATGTGCCACTCAAGCTATCCTCTCAATCCTCATGAACCGCCCAGAAATCGACATTGG[T/C]CCAGAGCTATCAAACCTGAAGGAATTCACAGGAGCTTTTGYGCCTGACATGAAGGGCCTG
Sce_Assembly02_c8406_789	x	GTCCTCTGCAAGAGGAGTGCCCATAGTGAAGCTGGGCTTGAACCTCGAAGCCGGGAGCA[A/G]CAGCTACAGGAGATTAATGGAGTAAAGTACTCCTGATATAGATTACCATCACAATATTAC
Sce_Assembly02_c8432_1663	x	AAGAGCTCTGACTGGATGGAGGTATTACTACAGCCTTTTCTTGGAGTTGTCGGATATTG[C/G]AATTCCTTTTGCACGGGCAGTCGTGGCCAGAGTCAGCGCTGCTGTGTCCTACTTCTGGGT
Sce_Assembly02_c8449_1222	x	ACTTATCCTACCCGGAAGGATACTTTTGGAGGATTTAGTGTACATGTTCCTTATGCGTC[A/G]AGGATGAGAAGAGGGCGTCCTCGGAGAAACTTCATTTCATTTTTGGATGACGATCCTCCG
Sce_Assembly02_c8493_1184	x	ACTTGATCCGCGAGGTGGGCGTGGTGGCCATCCCGCCGAGCGTGTTCTACCTGAACCC[C/G]GAGGACGGGAAGAACCTGGTGAGGTTCACCTTCTGCAAGGACGACGACACGCTGAGGGCCG
Sce_Assembly02_c8532_2564		TTTATTTCGATCTTCGCCACTGGTATCCTTGAGATGAGGTGGAGTGGTGTTGGCATCGA[T/C]GAGTGGTGGAGGAATGAACAGTTCTGGGTCATCGGAGGCATTTCTGCACATCTATTTGCT
Sce_Assembly02_c8532_2900	x	CTTTTCGGGAAGCTCTTCTTTGCCTTCTGGGTGATTATCCACTTGTACCCATTCCTCAA[A/G]GGGCTCATGGGACGGCAGAACCGCACGCCGACCATCGTTGTSGTCTGGGCCATCCTTCTT
Sce_Assembly02_c8557_1335	x	CTGAAGGGAGAACCCCCACTTACTACTGAACTGGCCGTCCAGTTTAGATTGCAGAAGAA[A/G]CTGATGCTCGTCGACATAATGCAGAATCTTAGTCGGAGAATCAAGACGCTATCTCCAGAG
Sce_Assembly02_c8578_501	x	AATTGTAGTGAAACGAGTGGATACAACTAAAATTAATGATGTGGCTGCTGCAATTGGAC[T/C]CTTGACTAAACTAGTTTGGCTTGAAAGTCCCACCAATCCCCGTCAACAAATTACTGATAT
Sce_Assembly02_c8582_1036	x	GACAACAGATTGGTGGTGGCTCTKTATAAGAGTCCATAGGAATCTTAAAAACTTAAACT[T/C]GGTAGAGAATGAGGATTTTATCGCAAATGCTTTCTGGCCAAAGTCGTAATAGCATTTGG-
Sce_Assembly02_c8589_955	x	GTTGACTCGATCAACGACCGGAACGAGCACTTCAACAAGAAGATCGAGAGGGCCTTTGG[A/C]AAATACACGCTCGAGATCAAGAATAACTTGGAAAGAGGGACCGCCTTGCCAGATTAAGGT
Sce_Assembly02_c8668_1294	x	CGAGGCTTTGTAGTAGCATTCAAAAGAATAGATTTTTTGGGAAGCCGGAGAAGTTTCGA[A/G]GCACTAAAGCGCCTTAGCAGAGAGAACAATAGCAATGTATATGAGCTTGTGATTAGGGCA
Sce_Assembly02_c8672_1909	x	TCTGTCAACTCACTGAATCATTGGCTGAACAGGAAATCTGCGAGGGATGTACAGTGACA[T/G]TTCCTTGGGGCATTTATACCTGCAAGACTATCCTGGATGGATGATGTACATACAACAGTA
Sce_Assembly02_c8694_930		GGCTTTCCACCGATGTAACTCCACTGGTGAGTCCTAATGGGACTGTCCTGTTGACCCGC[A/G]GTCGACGATTCGGCTATCGATATTTGATTGGACGGCTAAAACAAGGGTAGGCAGACACAA
Sce_Assembly02_c8711_3472	x	GCAACAACGATGCTGATGATGATCTGCCAAGTGTGATGACTTGCGCTAACTATCTTAAG[T/C]TACCTGCCTACTGCTCTAAGGAAAGGATGAAGGAGAAGCTACTCTACGCGATCACGGAGG
Sce_Assembly02_c8711_3534	x	CCTGCCTACTGCTCTAAGGAAAGGATGAAGGAGAAGCTACTCTACGCGATCACGGAGGG[A/G]CAGGGGTCCTTCCACCTGTCCTGACTGGAAACCGATACTGACACTGGCTGCCCGCGCCAC
Sce_Assembly02_c8857_2097	x	GTAATGAACAAGCTCCGCCCTTGTGAACTTGAGAAGAGGGGTCCTTCTGTAGTCTGGAA[A/G]ACAGAGGGGTTATGAGTGCCTGTCCGGCTTAATTCAAGACGGGCCATTGGCTGTGGATTA
Sce_Assembly02_c8863_2325	x	GCGATGGACAAGCCACAAAGAGATTGATTATAGTACTATTGATAATGAGACCACACATG[T/C]ATTTCCTTCCATTAAAGCTGATGTTCAACCCCCCACTGCTGATGCGTCAGGTAAATCTGA
Sce_Assembly02_c8863_2612	x	CAGAACAAAAAGGTTGATGCTGAAGTGCAGACTCCCCAGAATGAATCACCTGTTGCCGA[C/G]GTTGAAGTGAAGCCTGAGCGGCCAGCTCGCAAGAGAAGATGGACTGGGAGTTGATTGGAA
Sce_Assembly02_c8888_1286	x	CATCAACCAGGAATATTGAATCAGTTTCCCAATCAGAATGAGAAATTCCAGCCTGGACA[A/T]TCTCAGAGCAGACCAGTCAAACACGAAGGAAGTTCCAAGGAGCTCTTGGAATCTGATAGA
Sce_Assembly02_c8896_2147	x	CTTCCGACTGGGCAACTGGTYGCTGTCAAGAGATCCCAGGAGGGATCCCTGCAGGGGAG[T/C]CTGGAATTCAGAACCGAGATCGAGCTCCTGTCCAGGGTTCACCACAAGAACGTGGTGAGC
Sce_Assembly02_c8904_1380	x	GATGTTGTGTKGCATCTTTGTTCTAGTGCATACTGTAAACAGCTTAATATATGTGGAAC[T/C]TGCGAGACTTGTTAAACTGATGAGAATGTATGTGCATTAGTCATTTCCAGCGTTGTTTCC
Sce_Assembly02_c8924_2488	x	CATCCCCTGTTCCCTGCATTCCGCACGATCGATGCCGTCACTTACGCAGACATTGCAAC[T/C]GTCCAAATAGACCGTGGCGTCCTCGACCTTGCCACCGAGCCCAATGATTCCCTTCTCGGA
Sce_Assembly02_c8937_668	x	GACAGAGCAACTGAGCTCACTGTYCATCAGGTGCTTAAGCTCCGTGAGATGAGTCCACT[C/G]TATGAGATGGCTAAGGCAGGCATCGACATCAAGAGCATCCAGTGGTCGCAGCACTGAGAC
Sce_Assembly02_c8940_2447		AGTAGATTTTGCTAGTCTTTGAGCACCATGTAACTGACCCACCCAAACCATGGTTACTG[A/G]TTAGTCCTTCCTTGTGTTTGGCTGTGATGTTACCTGCTGGTCTGCAGAGGGGACACTTGA
Sce_Assembly02_c8969_1471	x	TGGTGCTGTTAGTACTGGTTGCATTGAGCCTTCTGCCTGTATCCTCCCAAGCATCAAGA[T/C]TACCAGGGACCAAATTGTGGGAAGGAACTCACCACCCATGCAACAAGCAGATATTGATAT
Sce_Assembly02_c8971_1624	x	GGCTGTTGCATCGCCCGCCGCCACATCCGGAAGATGAACRAGGGCTGCGTGTGGAGGTA[A/G]CAAAGGAGGAAGTAGGTACTGGGGCAAATCTAGAGTCTAGATACACCAATCCAACTTTGC
Sce_Assembly02_c8980_1639	x	AAAAGTATACACTCTAGTGCACTATCAAGGCAAGCATCAAGTGTGCATTGGCAAAACAT[T/C]ATTAAGTGCCTGAATCATACACTGGAAACGATGAACAGTAATTATGTACCTCCAATGATA
Sce_Assembly02_c8990_4309		CTTGTACAGTGAAGTGAGAATTCTGTACYGCTGGAGATCCTTAACCCGAAGAATCAATC[A/G]GCATCAGCTGGCCTGCTCTTACTAGAGTTTCTAATACGTCTCTGCAGGTGTACAGTTGTA
Sce_Assembly02_c9041_915	x	CTGGAAGGAGGACGCCTTCATGGTGCGACCGAATTCTTTCGTATGGCAAGGCAATGAGG[T/C]TATTGTCGTACGAGACGGTTGATATGAGGCTATCCGATCACCGYCCCGTTAAAGCCGTGT
Sce_Assembly02_c905_1496	x	AAACTTGAACTGCAGAAGGGTATAGAATTCTTGGAAACCTTCAAGTCATCGAAGAATGC[A/T]CAGTTCAGAGATGGTAAACATAACGGGCAATGACTGAAAACATAACTRCTGTGAATAAGC
Sce_Assembly02_c9059_1347	x	TTTTTTGTAAAGCTGGAAGTATTACAGTGTAAGTGCCAACTAGTACTGTATGTTTGTTC[C/G]GTAGTTTTATGGTATGGCTCAGTTGCAAGCCTGGAAATTTAGACCCTGAACCTTGGTGAG
Sce_Assembly02_c9068_110		TCTCCCACACATCCCGCACCCGCCATTGAGAGAAGCAAGCACGAGCAGCACATGTCACA[A/G]AGGGCCAGCGTCCCACACTCCTCCTGCATAGCCTTCGCCCTCCATTCCCACCTCCTCGTG
Sce_Assembly02_c9083_814		CTTCGAAGGAAAGGCGTTGCTGAGGAGAGGATCATATTCCTCACTCTCATCTCGGCACC[T/C]GAAGGGATTCAATGTGTGTGTACGCGATTTCCAAAGTTGAAACTTGTGACGTCAGAGATA
Sce_Assembly02_c9085_551	x	ACTATCAGCATGGTGCCAATTGGGGACGGGATGACAATTTGTCGAAAGCTAGAAGATGA[T/C]TGACTTTGCAACATGCTGTGTACTCCAWAATGTTGTAAACTTCCCTTGTCAAGGTCAAGC
Sce_Assembly02_c9108_130	x	AGCACTTTGTTCTAACCAGCTTAGCCATGTGGGGCGCTATTATATATGGTGGATTAAAA[A/G]CATTTGGTGGGAAAAAAGAAGTCAAAACCGAGGCGGGGCCAGCTTCAGCGCCAGCAGCAG
Sce_Assembly02_c9120_839		ACAGCTGATTTGGAGCGTGTAAAAGCAGTAAAGAAACACCGGCATGGACGACGTGTGAA[A/G]CAGCTTGAAAAAATTGAACAGAAAATGAAGGAGGAAAGGCAAAAAAGAATACGCGAGAGG
Sce_Assembly02_c9147_320	x	CTGAAAAATCTCAACCCTTCCCGGCCATCGCCAAATTTCAAGTTTGTCAAGGGCGACAT[T/C]GCAAGTGCTGATCTGGTGAACTATCTTCTCATCACTGAGTCGATTGACACCATCATGCAC
Sce_Assembly02_c9162_1290	x	GCGTGTCAGTTGGTGAGGCATCACGCTCCATCAGCTGCATCGGTTGCCATGATTCTTTT[A/G]ATCTCGGATCTCCTAACTCCCTCTGCAATGGTGTTTCATTCCTTTTGAAGCATACAACAA
Sce_Assembly02_c9168_885		TTGGAGCCAGATAAGGGATTGACWTGGCAGATGACCAAAAGAAGAGGGGATCGTGAGGT[T/C]CACAAGGATACTGAGGAGAGGCCAGGCTGGTGCACGGATCCTCATCTTCCACCATGTGCT
Sce_Assembly02_c9205_536	x	AGAGTCGAGAGAGTGAATGTTGCATTGATGCTTTCTGGGATGGGGAGTTCATTTGATGT[T/G]TTCCGGATGGCAAGTACGCGCTGGGAGAAAAGACAAGCAAAAGTCTTGAATAAGGTCAGG
Sce_Assembly02_c9257_1748	x	GAGCTGAAAAAGGCGAAGGGGGATACTCTGGAATTTCAAATGTTCTACAGATCTCTGTC[A/G]ACCCAGCTCAAGGACGTAGTTTGGAAGTGYGGCGGCGACGTAGAAGACAACAGCACCGCG
Sce_Assembly02_c9328_635		CAATTCCTGCTCATTCTCTCCTTATTAAGTCAAGTTTGTAATTAATTTCTCAGAGAGTT[T/G]ATTTCTACATGTGTCACAGCATGTGTTGTTAGAGTAAGATGATTTGAGTTCCGCTTGCCA
Sce_Assembly02_c9381_1005	x	TCTTTTTCGGAACTGTGTTCTTGTTTGTTGTGGTCATTGTTCGTGGTGCCCCGTATTCT[T/C]TGTCAGCGAACTCTCAAGACTACTATACCAAGATTGCTGACAGGAAAGATACCATCARTA
Sce_Assembly02_c9381_1368	x	CTATCAGAGTTGCTCGAGACAAAGGGAGGCGAAGGAAGCGAAAAGTTGGTGGTGCAGGA[T/C]TGGCAGCAAAATTTGAGGTTTCTAGCAGCCACAGTGGGAATTCGACACCRTCTTCGCCGT
Sce_Assembly02_c9395_1573		CCCAAGTTCAACTTTGGCTCATCTAGCCCTACGGGCAATCTTGTTTTCTCGGTTGATTC[A/G]GCGAGCGGCTCTGCTGGTGCTGAGGAAGTGGCTCCAACCTTCAAGTTTGGGTCCGACAAG
Sce_Assembly02_c9404_630	x	GTTACCAGGAGTTTGGCTGACCTCCCTGTTCTATTTGCTCTTATGCGTGTTGTCCAAAG[T/C]CTTCTCCGTAATCCTCACATTCATATTGAACCATATTTGCATCAGTTGATGCCATCAATG
Sce_Assembly02_c9413_340	x	CTGCTCATACTACTTGGTCTGCTTGGAACTGGTACATTTTATGTCATCCGCCAGGTTCT[T/C]GTCCGCAGGGAGCTTGATCTTTCTGCKAAAGACTTGCAGGAACAAGTGAGAAGTGGTGAG
Sce_Assembly02_c9447_1722		AGCTGAYTGTGTTGAAGTTCTTGTCAACATCGTGCTCAAAGAAACAACTGAGTTGCCTC[A/G]TGCACAAGGGAAAATAAACAAGCTAGGAAATGCTCAAGCTAGGTGTATTCCATGGCC-AC
Sce_Assembly02_c9447_1902		YTGTAGTCAGATGTCTTTCAACAATAGTGAGAATGTGGATCCCAACAACACAACTACTG[A/G]AACTCAGGTGACCAACCATCAGACTGGTTGCAGTACTTCAGAAGGTGCAGTGAGGAATAC
Sce_Assembly02_c9485_1339	x	TACCGTGCTCCTGAGATTATTTTGGGTCTTCCATATGACCAGAGGATTGACATTTGGTC[T/C]CTTGGATGTRTATTCGCTGAACTGTACTCTGGTGAAGTGCTCTTTCCTAATGAATCGGTG
Sce_Assembly02_c9486_1477	x	GACTTCTTTATTTTGAGAAGGCAGAGTTTGAGTTGGCTGAGCAAAGTTTTAAGGAAGCT[T/C]TAGGAGACGGTATCTGGGTTTCAATTATGGATGCGACTGCTGGTAGTTCCATAGCAAACT
Sce_Assembly02_c9522_1548	x	CCAGACAAGTCTAAGAAACTCCTCACTGTGCTAGAACAGTCAAAAGATCCAAGGTTCCA[T/C]GCTCTTCCCGTCACGTCACAAAGAGTTGCGGCCTTCTCAGACAAAGTAAACGAGCNTGTA
Sce_Assembly02_c9605_364	x	GAAAGGGGCTCAAGTGAGAAAGCTAATGAGGCCAGCAATGGAAGTGGGAAAGATGCTGA[T/C]AAGAATGCAGATTCTAATGAGGTAGCAGAAATTCAGAAGGATGAATCGGTCCTGAAAGAG
Sce_Assembly02_c9624_787	x	CGGCCACTTGCCGGGACTACCCGAAGGGGCAAGACAGAGCATGAAGATAAATTGCAAGA[A/G]GAACAACTATTAAGTGATCAAAAGCAATGCGCTGAACACATTATGCTTGTAGACTTGGGA
Sce_Assembly02_c9671_1988	x	AACGAAGGAGGATTTCACAGCAGCACTGGAAATTCGCAGAACAAGCAAGCAGATGAAAA[T/C]TACACAGTACATACATGGAAACTGAAGTGGTTTTCTGAAGAAACTCTTTTGAAGTTCATT
Sce_Assembly02_c9749_640	x	CGATAGCGACCCTACTATTCATCCTACTAGAAAGGTAGCACATGAATTGAAGTTGATTC[A/G]ACTGAAGTCAGATTAAGTTTCCATCTAGCCTCGTCATGTGCATAACTCATTCAAGGAAA
Sce_Assembly02_c9756_1058	x	AATGATGTTGCCGTCCCCTGTTAATTCGTTTAGGTCGATTGATATTCTTGTACTGGTAG[T/C]CATCTTCTTTGCCACCAAGGAATTTGATCGGTGGCTGTGTTGGTCTCTTACACTGTAGTA
Sce_Assembly02_c9841_1015	x	ACCTCACTGAGATCTACACCGAGCGACGGCAGAAAATGCTGGCCAAATGGGTTCTCACA[A/C]GGAGAATAACAACCATGGATCTTGAAGCAGCTGATCTGGATAATGATCGRAAAGTGGGTG
Sce_Assembly02_c9841_906	x	ATCACTACCCTGGGTTATGGGGATAAAAGCTTCTCGTCCCAATTGGGGCGCACTTTCGC[A/G]GTATTTTGGATAATTACGAGCTCCATAATTCTGGCGCTCTTCTTCATGTACCTCACTGAG
Sce_Assembly02_c9858_1079	x	CTTGGGCTAAAAATTCTTGCACAAACCCGCACTCTCTGTTGTAAACAAGAACACTTCTT[T/C]GCCCACCACCATCAGATTTTTGAAGCTCCAGTCTACATATTATTGACCTGAAGCAAAGAC
Sce_Assembly02_c9861_1260	x	TTGTTAGGCATACAAATAGACGGATTCTACTCTGGGCCCAAGTGGTATGATTCACCTGT[A/C]GGTTTAGATTCCAGTGGCGATGCAGGAGATGTCAGTTTTAGACATGGGCTTGTGTGAGAT
Sce_Assembly02_c9877_440		TAAACAGTTGAACCAGTGATTGCAGATGCCAACGGAGACACCAAGAATGCTGCTGCGTT[A/C]CCCACTTCCTCTGCCAAGAGTTCCTTCTGCAATGGYGCGTTAACATAGGAGTACTCAATC
Sce_Assembly02_c994_2523	x	TTTCTTCCTTTCAGCCTCTTAGTAATCCGGTTCTCTACAGCTTACACAGGTCGGGTCCC[T/G]ATAACTGTAACCTGATAAACATGGCATAGGCCACAGAGCCATCCCATGGTATATAAGTTT
Sce_Assembly02_c9972_600	x	GATGTGACTTGGGACAGGGAAGGTTTCTTTGGTAATGCACAATACGAGCCTGCACATAA[T/C]AAACTAGAAGAAATAGATGCACCGGTACATGGAAGGAAGAAACATTACACCTCGCGAATC
