# Supplementary material for: Geographical distribution of genetic diversity in Secale landrace and wild accessions
Source: BMC Plant Biol. 2016 Jan 19;16:23. doi: 10.1186/s12870-016-0710-y (PMC4719562; doi:10.1186/s12870-016-0710-y)
Supplement: Additional file 7: — Pairwise F ST values between pairs of accessions. (XLSX 45 kb) [file 12870_2016_710_MOESM7_ESM.xlsx]

## Sheet: Folha1
		1	2	3	4	5	6	7	8	9	10	11	12	13	14	15	16	17	18	19	20	21	22	23	24	25	26	27	28	29	30	31	32	33	34	35	36	37	38	39	40	41	42	43	44	45	46	47	48
		PI 630964	PI 383757	PI 401399	PI 401404	PI 401405	PI 284842	PI 573649	R 1027	R 554	R 565	R 566	R 777	PI 283971	PI 618666	R 1054	R 767	R 798	PI 618667	R 1118	R 1722	R 803	PI 326284	R 1039	R 272	R 779	PI 543441	PI 543645	PI 615331	PL 31397	PL 31413	R 1148	INRA 28985	NGB477	NGB14283	NGB14297	NGB14298	NGB18678	NGB21083	NGB6918	PI 535146	R 1001	R 2694	R 594	SASA 8994	SASA 8997	INRA 28984	PI 249842	PI 344975
1	PI 630964	-	0.13	0.162	0.136	0.163	0.156	0.172	0.18	0.198	0.205	0.161	0.185	0.133	0.155	0.179	0.197	0.181	0.195	0.148	0.237	0.217	0.127	0.256	0.185	0.186	0.169	0.137	0.242	0.178	0.161	0.162	0.161	0.179	0.211	0.195	0.15	0.166	0.172	0.164	0.184	0.177	0.19	0.216	0.175	0.194	0.163	0.168	0.173
2	PI 383757	0.13	-	0.188	0.156	0.192	0.205	0.217	0.227	0.251	0.278	0.21	0.236	0.178	0.202	0.228	0.247	0.233	0.252	0.189	0.296	0.27	0.171	0.329	0.23	0.239	0.214	0.176	0.305	0.229	0.213	0.202	0.205	0.236	0.269	0.245	0.2	0.214	0.223	0.216	0.233	0.232	0.242	0.272	0.231	0.247	0.208	0.213	0.223
3	PI 401399	0.162	0.188	-	0.172	0.217	0.241	0.261	0.262	0.301	0.316	0.248	0.279	0.212	0.238	0.272	0.296	0.283	0.293	0.227	0.34	0.323	0.208	0.384	0.274	0.274	0.254	0.211	0.345	0.263	0.249	0.25	0.24	0.272	0.307	0.286	0.233	0.249	0.253	0.246	0.265	0.264	0.279	0.313	0.264	0.287	0.243	0.254	0.26
4	PI 401404	0.136	0.156	0.172	-	0.174	0.198	0.208	0.218	0.24	0.26	0.202	0.226	0.175	0.19	0.207	0.226	0.217	0.242	0.183	0.289	0.258	0.163	0.317	0.219	0.225	0.203	0.169	0.29	0.213	0.2	0.206	0.197	0.225	0.257	0.233	0.192	0.204	0.207	0.206	0.214	0.218	0.235	0.257	0.212	0.234	0.196	0.203	0.214
5	PI 401405	0.163	0.192	0.217	0.174	-	0.231	0.249	0.255	0.281	0.307	0.241	0.265	0.207	0.231	0.247	0.272	0.266	0.281	0.219	0.33	0.308	0.196	0.379	0.257	0.263	0.245	0.206	0.333	0.249	0.234	0.238	0.234	0.261	0.297	0.276	0.227	0.245	0.242	0.247	0.261	0.255	0.273	0.303	0.257	0.272	0.237	0.239	0.245
6	PI 284842	0.156	0.205	0.241	0.198	0.231	-	0.091	0.095	0.125	0.136	0.099	0.118	0.068	0.099	0.124	0.155	0.124	0.143	0.097	0.157	0.142	0.074	0.182	0.101	0.113	0.11	0.083	0.158	0.099	0.086	0.103	0.082	0.093	0.123	0.114	0.073	0.089	0.086	0.082	0.107	0.097	0.111	0.119	0.103	0.112	0.081	0.089	0.105
7	PI 573649	0.172	0.217	0.261	0.208	0.249	0.091	-	0.096	0.119	0.132	0.092	0.113	0.085	0.096	0.129	0.152	0.13	0.131	0.101	0.143	0.131	0.075	0.175	0.111	0.098	0.115	0.08	0.142	0.091	0.085	0.113	0.082	0.089	0.117	0.103	0.069	0.07	0.082	0.079	0.099	0.082	0.108	0.107	0.092	0.103	0.077	0.095	0.085
8	R 1027	0.18	0.227	0.262	0.218	0.255	0.095	0.096	-	0.138	0.136	0.097	0.115	0.085	0.095	0.133	0.157	0.136	0.144	0.11	0.169	0.15	0.079	0.19	0.114	0.099	0.124	0.095	0.157	0.099	0.092	0.119	0.083	0.097	0.132	0.108	0.076	0.086	0.088	0.083	0.098	0.091	0.113	0.117	0.092	0.101	0.075	0.097	0.103
9	R 554	0.198	0.251	0.301	0.24	0.281	0.125	0.119	0.138	-	0.166	0.128	0.146	0.118	0.134	0.166	0.194	0.171	0.175	0.14	0.198	0.181	0.102	0.222	0.141	0.138	0.154	0.114	0.198	0.136	0.13	0.149	0.11	0.131	0.166	0.143	0.103	0.119	0.122	0.117	0.135	0.13	0.141	0.155	0.137	0.138	0.114	0.129	0.133
10	R 565	0.205	0.278	0.316	0.26	0.307	0.136	0.132	0.136	0.166	-	0.111	0.129	0.122	0.144	0.178	0.191	0.175	0.181	0.137	0.207	0.189	0.117	0.209	0.142	0.151	0.164	0.131	0.21	0.151	0.131	0.155	0.133	0.144	0.183	0.157	0.121	0.129	0.131	0.139	0.148	0.146	0.168	0.176	0.142	0.155	0.133	0.134	0.15
11	R 566	0.161	0.21	0.248	0.202	0.241	0.099	0.092	0.097	0.128	0.111	-	0.05	0.082	0.102	0.127	0.152	0.124	0.132	0.101	0.16	0.143	0.079	0.163	0.105	0.104	0.128	0.088	0.164	0.101	0.098	0.112	0.089	0.106	0.136	0.113	0.08	0.099	0.091	0.093	0.108	0.105	0.121	0.126	0.103	0.115	0.087	0.101	0.097
12	R 777	0.185	0.236	0.279	0.226	0.265	0.118	0.113	0.115	0.146	0.129	0.05	-	0.103	0.117	0.139	0.168	0.14	0.143	0.12	0.19	0.161	0.098	0.174	0.125	0.126	0.15	0.103	0.188	0.119	0.118	0.132	0.117	0.124	0.161	0.135	0.101	0.115	0.11	0.117	0.132	0.125	0.141	0.154	0.119	0.129	0.103	0.117	0.116
13	PI 283971	0.133	0.178	0.212	0.175	0.207	0.068	0.085	0.085	0.118	0.122	0.082	0.103	-	0.084	0.115	0.132	0.111	0.121	0.08	0.138	0.132	0.062	0.163	0.093	0.092	0.098	0.064	0.143	0.092	0.071	0.088	0.069	0.088	0.119	0.101	0.068	0.079	0.079	0.076	0.093	0.088	0.11	0.115	0.095	0.102	0.07	0.083	0.088
14	PI 618666	0.155	0.202	0.238	0.19	0.231	0.099	0.096	0.095	0.134	0.144	0.102	0.117	0.084	-	0.113	0.121	0.112	0.14	0.092	0.151	0.148	0.078	0.194	0.118	0.106	0.119	0.08	0.142	0.098	0.086	0.118	0.08	0.086	0.13	0.109	0.076	0.092	0.088	0.082	0.104	0.095	0.111	0.125	0.103	0.108	0.085	0.094	0.108
15	R 1054	0.179	0.228	0.272	0.207	0.247	0.124	0.129	0.133	0.166	0.178	0.127	0.139	0.115	0.113	-	0.126	0.088	0.165	0.106	0.168	0.168	0.105	0.228	0.137	0.144	0.131	0.107	0.18	0.125	0.125	0.149	0.119	0.129	0.16	0.135	0.111	0.127	0.115	0.116	0.138	0.133	0.154	0.162	0.128	0.137	0.114	0.122	0.137
16	R 767	0.197	0.247	0.296	0.226	0.272	0.155	0.152	0.157	0.194	0.191	0.152	0.168	0.132	0.121	0.126	-	0.132	0.193	0.139	0.201	0.183	0.133	0.245	0.181	0.167	0.165	0.14	0.203	0.154	0.146	0.169	0.139	0.152	0.184	0.155	0.132	0.147	0.139	0.139	0.158	0.157	0.172	0.189	0.163	0.167	0.142	0.151	0.16
17	R 798	0.181	0.233	0.283	0.217	0.266	0.124	0.13	0.136	0.171	0.175	0.124	0.14	0.111	0.112	0.088	0.132	-	0.17	0.114	0.188	0.17	0.111	0.232	0.139	0.142	0.14	0.117	0.193	0.139	0.123	0.144	0.119	0.134	0.173	0.139	0.111	0.128	0.118	0.12	0.14	0.137	0.154	0.169	0.137	0.139	0.118	0.13	0.144
18	PI 618667	0.195	0.252	0.293	0.242	0.281	0.143	0.131	0.144	0.175	0.181	0.132	0.143	0.121	0.14	0.165	0.193	0.17	-	0.134	0.196	0.183	0.121	0.236	0.139	0.148	0.16	0.121	0.212	0.15	0.121	0.147	0.126	0.142	0.175	0.151	0.124	0.125	0.132	0.132	0.15	0.14	0.163	0.169	0.143	0.154	0.122	0.131	0.143
19	R 1118	0.148	0.189	0.227	0.183	0.219	0.097	0.101	0.11	0.14	0.137	0.101	0.12	0.08	0.092	0.106	0.139	0.114	0.134	-	0.158	0.144	0.08	0.19	0.106	0.117	0.11	0.078	0.172	0.117	0.097	0.106	0.097	0.109	0.141	0.122	0.09	0.099	0.098	0.097	0.11	0.112	0.124	0.138	0.106	0.119	0.096	0.095	0.109
20	R 1722	0.237	0.296	0.34	0.289	0.33	0.157	0.143	0.169	0.198	0.207	0.16	0.19	0.138	0.151	0.168	0.201	0.188	0.196	0.158	-	0.195	0.126	0.275	0.182	0.165	0.182	0.145	0.175	0.137	0.141	0.183	0.126	0.145	0.178	0.158	0.128	0.141	0.132	0.126	0.151	0.151	0.159	0.169	0.159	0.154	0.136	0.146	0.163
21	R 803	0.217	0.27	0.323	0.258	0.308	0.142	0.131	0.15	0.181	0.189	0.143	0.161	0.132	0.148	0.168	0.183	0.17	0.183	0.144	0.195	-	0.13	0.241	0.166	0.152	0.164	0.133	0.208	0.147	0.14	0.169	0.134	0.149	0.179	0.162	0.135	0.148	0.136	0.137	0.153	0.137	0.169	0.181	0.139	0.153	0.133	0.144	0.146
22	PI 326284	0.127	0.171	0.208	0.163	0.196	0.074	0.075	0.079	0.102	0.117	0.079	0.098	0.062	0.078	0.105	0.133	0.111	0.121	0.08	0.126	0.13	-	0.164	0.095	0.089	0.097	0.067	0.123	0.076	0.066	0.094	0.062	0.072	0.103	0.083	0.053	0.068	0.063	0.059	0.076	0.077	0.092	0.096	0.078	0.089	0.059	0.073	0.082
23	R 1039	0.256	0.329	0.384	0.317	0.379	0.182	0.175	0.19	0.222	0.209	0.163	0.174	0.163	0.194	0.228	0.245	0.232	0.236	0.19	0.275	0.241	0.164	-	0.199	0.203	0.216	0.167	0.262	0.189	0.183	0.206	0.182	0.2	0.23	0.197	0.159	0.177	0.17	0.178	0.201	0.195	0.217	0.231	0.197	0.204	0.177	0.188	0.193
24	R 272	0.185	0.23	0.274	0.219	0.257	0.101	0.111	0.114	0.141	0.142	0.105	0.125	0.093	0.118	0.137	0.181	0.139	0.139	0.106	0.182	0.166	0.095	0.199	-	0.133	0.123	0.096	0.191	0.132	0.097	0.112	0.104	0.117	0.156	0.133	0.101	0.111	0.113	0.112	0.128	0.119	0.139	0.149	0.124	0.137	0.107	0.11	0.122
25	R 779	0.186	0.239	0.274	0.225	0.263	0.113	0.098	0.099	0.138	0.151	0.104	0.126	0.092	0.106	0.144	0.167	0.142	0.148	0.117	0.165	0.152	0.089	0.203	0.133	-	0.129	0.098	0.162	0.105	0.103	0.135	0.087	0.106	0.141	0.11	0.078	0.09	0.097	0.092	0.111	0.101	0.128	0.129	0.099	0.11	0.083	0.108	0.108
26	PI 543441	0.169	0.214	0.254	0.203	0.245	0.11	0.115	0.124	0.154	0.164	0.128	0.15	0.098	0.119	0.131	0.165	0.14	0.16	0.11	0.182	0.164	0.097	0.216	0.123	0.129	-	0.089	0.187	0.134	0.109	0.122	0.113	0.125	0.157	0.132	0.104	0.116	0.115	0.111	0.128	0.117	0.156	0.159	0.13	0.134	0.106	0.116	0.129
27	PI 543645	0.137	0.176	0.211	0.169	0.206	0.083	0.08	0.095	0.114	0.131	0.088	0.103	0.064	0.08	0.107	0.14	0.117	0.121	0.078	0.145	0.133	0.067	0.167	0.096	0.098	0.089	-	0.151	0.095	0.075	0.092	0.082	0.094	0.126	0.105	0.075	0.079	0.086	0.088	0.1	0.089	0.119	0.119	0.094	0.105	0.075	0.088	0.087
28	PI 615331	0.242	0.305	0.345	0.29	0.333	0.158	0.142	0.157	0.198	0.21	0.164	0.188	0.143	0.142	0.18	0.203	0.193	0.212	0.172	0.175	0.208	0.123	0.262	0.191	0.162	0.187	0.151	-	0.121	0.132	0.184	0.117	0.128	0.162	0.145	0.122	0.139	0.128	0.112	0.136	0.141	0.137	0.151	0.152	0.158	0.124	0.138	0.152
29	PL 31397	0.178	0.229	0.263	0.213	0.249	0.099	0.091	0.099	0.136	0.151	0.101	0.119	0.092	0.098	0.125	0.154	0.139	0.15	0.117	0.137	0.147	0.076	0.189	0.132	0.105	0.134	0.095	0.121	-	0.087	0.135	0.072	0.085	0.123	0.097	0.077	0.086	0.075	0.08	0.09	0.094	0.107	0.106	0.1	0.105	0.079	0.096	0.101
30	PL 31413	0.161	0.213	0.249	0.2	0.234	0.086	0.085	0.092	0.13	0.131	0.098	0.118	0.071	0.086	0.125	0.146	0.123	0.121	0.097	0.141	0.14	0.066	0.183	0.097	0.103	0.109	0.075	0.132	0.087	-	0.107	0.069	0.083	0.123	0.095	0.073	0.083	0.076	0.076	0.094	0.087	0.106	0.106	0.1	0.104	0.072	0.085	0.099
31	R 1148	0.162	0.202	0.25	0.206	0.238	0.103	0.113	0.119	0.149	0.155	0.112	0.132	0.088	0.118	0.149	0.169	0.144	0.147	0.106	0.183	0.169	0.094	0.206	0.112	0.135	0.122	0.092	0.184	0.135	0.107	-	0.11	0.127	0.158	0.135	0.108	0.119	0.113	0.117	0.132	0.118	0.147	0.156	0.123	0.13	0.105	0.106	0.127
32	INRA 28985	0.161	0.205	0.24	0.197	0.234	0.082	0.082	0.083	0.11	0.133	0.089	0.117	0.069	0.08	0.119	0.139	0.119	0.126	0.097	0.126	0.134	0.062	0.182	0.104	0.087	0.113	0.082	0.117	0.072	0.069	0.11	-	0.071	0.108	0.085	0.059	0.072	0.064	0.059	0.077	0.075	0.087	0.092	0.081	0.085	0.061	0.081	0.085
33	NGB477	0.179	0.236	0.272	0.225	0.261	0.093	0.089	0.097	0.131	0.144	0.106	0.124	0.088	0.086	0.129	0.152	0.134	0.142	0.109	0.145	0.149	0.072	0.2	0.117	0.106	0.125	0.094	0.128	0.085	0.083	0.127	0.071	-	0.119	0.094	0.069	0.075	0.069	0.064	0.085	0.08	0.1	0.106	0.097	0.096	0.077	0.093	0.104
34	NGB14283	0.211	0.269	0.307	0.257	0.297	0.123	0.117	0.132	0.166	0.183	0.136	0.161	0.119	0.13	0.16	0.184	0.173	0.175	0.141	0.178	0.179	0.103	0.23	0.156	0.141	0.157	0.126	0.162	0.123	0.123	0.158	0.108	0.119	-	0.141	0.096	0.104	0.101	0.104	0.123	0.127	0.135	0.143	0.125	0.131	0.109	0.123	0.125
35	NGB14297	0.195	0.245	0.286	0.233	0.276	0.114	0.103	0.108	0.143	0.157	0.113	0.135	0.101	0.109	0.135	0.155	0.139	0.151	0.122	0.158	0.162	0.083	0.197	0.133	0.11	0.132	0.105	0.145	0.097	0.095	0.135	0.085	0.094	0.141	-	0.08	0.093	0.087	0.083	0.096	0.105	0.124	0.124	0.105	0.109	0.082	0.112	0.126
36	NGB14298	0.15	0.2	0.233	0.192	0.227	0.073	0.069	0.076	0.103	0.121	0.08	0.101	0.068	0.076	0.111	0.132	0.111	0.124	0.09	0.128	0.135	0.053	0.159	0.101	0.078	0.104	0.075	0.122	0.077	0.073	0.108	0.059	0.069	0.096	0.08	-	0.055	0.059	0.056	0.071	0.073	0.088	0.097	0.073	0.078	0.061	0.081	0.083
37	NGB18678	0.166	0.214	0.249	0.204	0.245	0.089	0.07	0.086	0.119	0.129	0.099	0.115	0.079	0.092	0.127	0.147	0.128	0.125	0.099	0.141	0.148	0.068	0.177	0.111	0.09	0.116	0.079	0.139	0.086	0.083	0.119	0.072	0.075	0.104	0.093	0.055	-	0.064	0.066	0.08	0.084	0.102	0.107	0.087	0.094	0.072	0.085	0.089
38	NGB21083	0.172	0.223	0.253	0.207	0.242	0.086	0.082	0.088	0.122	0.131	0.091	0.11	0.079	0.088	0.115	0.139	0.118	0.132	0.098	0.132	0.136	0.063	0.17	0.113	0.097	0.115	0.086	0.128	0.075	0.076	0.113	0.064	0.069	0.101	0.087	0.059	0.064	-	0.054	0.083	0.081	0.094	0.1	0.089	0.083	0.069	0.085	0.086
39	NGB6918	0.164	0.216	0.246	0.206	0.247	0.082	0.079	0.083	0.117	0.139	0.093	0.117	0.076	0.082	0.116	0.139	0.12	0.132	0.097	0.126	0.137	0.059	0.178	0.112	0.092	0.111	0.088	0.112	0.08	0.076	0.117	0.059	0.064	0.104	0.083	0.056	0.066	0.054	-	0.076	0.077	0.084	0.091	0.089	0.091	0.063	0.086	0.086
40	PI 535146	0.184	0.233	0.265	0.214	0.261	0.107	0.099	0.098	0.135	0.148	0.108	0.132	0.093	0.104	0.138	0.158	0.14	0.15	0.11	0.151	0.153	0.076	0.201	0.128	0.111	0.128	0.1	0.136	0.09	0.094	0.132	0.077	0.085	0.123	0.096	0.071	0.08	0.083	0.076	-	0.1	0.112	0.118	0.096	0.106	0.083	0.093	0.112
41	R 1001	0.177	0.232	0.264	0.218	0.255	0.097	0.082	0.091	0.13	0.146	0.105	0.125	0.088	0.095	0.133	0.157	0.137	0.14	0.112	0.151	0.137	0.077	0.195	0.119	0.101	0.117	0.089	0.141	0.094	0.087	0.118	0.075	0.08	0.127	0.105	0.073	0.084	0.081	0.077	0.1	-	0.107	0.105	0.088	0.098	0.078	0.098	0.1
42	R 2694	0.19	0.242	0.279	0.235	0.273	0.111	0.108	0.113	0.141	0.168	0.121	0.141	0.11	0.111	0.154	0.172	0.154	0.163	0.124	0.159	0.169	0.092	0.217	0.139	0.128	0.156	0.119	0.137	0.107	0.106	0.147	0.087	0.1	0.135	0.124	0.088	0.102	0.094	0.084	0.112	0.107	-	0.121	0.116	0.125	0.094	0.108	0.123
43	R 594	0.216	0.272	0.313	0.257	0.303	0.119	0.107	0.117	0.155	0.176	0.126	0.154	0.115	0.125	0.162	0.189	0.169	0.169	0.138	0.169	0.181	0.096	0.231	0.149	0.129	0.159	0.119	0.151	0.106	0.106	0.156	0.092	0.106	0.143	0.124	0.097	0.107	0.1	0.091	0.118	0.105	0.121	-	0.125	0.126	0.1	0.113	0.124
44	SASA 8994	0.175	0.231	0.264	0.212	0.257	0.103	0.092	0.092	0.137	0.142	0.103	0.119	0.095	0.103	0.128	0.163	0.137	0.143	0.106	0.159	0.139	0.078	0.197	0.124	0.099	0.13	0.094	0.152	0.1	0.1	0.123	0.081	0.097	0.125	0.105	0.073	0.087	0.089	0.089	0.096	0.088	0.116	0.125	-	0.072	0.073	0.099	0.098
45	SASA 8997	0.194	0.247	0.287	0.234	0.272	0.112	0.103	0.101	0.138	0.155	0.115	0.129	0.102	0.108	0.137	0.167	0.139	0.154	0.119	0.154	0.153	0.089	0.204	0.137	0.11	0.134	0.105	0.158	0.105	0.104	0.13	0.085	0.096	0.131	0.109	0.078	0.094	0.083	0.091	0.106	0.098	0.125	0.126	0.072	-	0.086	0.108	0.108
46	INRA 28984	0.163	0.208	0.243	0.196	0.237	0.081	0.077	0.075	0.114	0.133	0.087	0.103	0.07	0.085	0.114	0.142	0.118	0.122	0.096	0.136	0.133	0.059	0.177	0.107	0.083	0.106	0.075	0.124	0.079	0.072	0.105	0.061	0.077	0.109	0.082	0.061	0.072	0.069	0.063	0.083	0.078	0.094	0.1	0.073	0.086	-	0.082	0.085
47	PI 249842	0.168	0.213	0.254	0.203	0.239	0.089	0.095	0.097	0.129	0.134	0.101	0.117	0.083	0.094	0.122	0.151	0.13	0.131	0.095	0.146	0.144	0.073	0.188	0.11	0.108	0.116	0.088	0.138	0.096	0.085	0.106	0.081	0.093	0.123	0.112	0.081	0.085	0.085	0.086	0.093	0.098	0.108	0.113	0.099	0.108	0.082	-	0.1
48	PI 344975	0.173	0.223	0.26	0.214	0.245	0.105	0.085	0.103	0.133	0.15	0.097	0.116	0.088	0.108	0.137	0.16	0.144	0.143	0.109	0.163	0.146	0.082	0.193	0.122	0.108	0.129	0.087	0.152	0.101	0.099	0.127	0.085	0.104	0.125	0.126	0.083	0.089	0.086	0.086	0.112	0.1	0.123	0.124	0.098	0.108	0.085	0.1	-
49	PI 344982	0.153	0.199	0.238	0.195	0.227	0.082	0.069	0.078	0.116	0.128	0.083	0.102	0.066	0.079	0.109	0.138	0.119	0.124	0.085	0.138	0.134	0.063	0.165	0.103	0.094	0.106	0.069	0.136	0.083	0.075	0.104	0.068	0.078	0.117	0.093	0.063	0.067	0.064	0.07	0.091	0.078	0.096	0.103	0.081	0.094	0.071	0.083	0.064
50	PI 525205	0.18	0.232	0.274	0.226	0.268	0.103	0.092	0.085	0.136	0.139	0.096	0.115	0.091	0.092	0.133	0.159	0.132	0.149	0.108	0.168	0.142	0.084	0.2	0.121	0.098	0.122	0.087	0.156	0.097	0.095	0.128	0.079	0.091	0.139	0.104	0.077	0.091	0.087	0.082	0.103	0.086	0.116	0.121	0.092	0.1	0.075	0.099	0.097
51	PI 525207	0.191	0.243	0.283	0.226	0.27	0.106	0.097	0.097	0.137	0.154	0.108	0.13	0.092	0.106	0.14	0.165	0.138	0.157	0.121	0.171	0.15	0.087	0.199	0.124	0.109	0.137	0.102	0.16	0.113	0.1	0.127	0.088	0.105	0.14	0.114	0.084	0.092	0.097	0.096	0.112	0.094	0.128	0.127	0.097	0.107	0.081	0.104	0.111
52	PI 535111	0.165	0.21	0.246	0.199	0.233	0.084	0.087	0.082	0.12	0.131	0.09	0.11	0.076	0.082	0.116	0.149	0.116	0.139	0.093	0.143	0.152	0.067	0.185	0.109	0.099	0.116	0.08	0.13	0.085	0.074	0.108	0.068	0.085	0.121	0.097	0.065	0.081	0.073	0.072	0.093	0.08	0.098	0.102	0.088	0.098	0.072	0.084	0.094
53	PI 543725	0.165	0.208	0.243	0.196	0.244	0.084	0.081	0.083	0.124	0.134	0.091	0.114	0.076	0.091	0.132	0.155	0.133	0.135	0.097	0.142	0.14	0.072	0.186	0.109	0.098	0.112	0.081	0.149	0.092	0.09	0.108	0.071	0.088	0.124	0.099	0.072	0.086	0.083	0.076	0.096	0.089	0.107	0.113	0.09	0.106	0.073	0.091	0.098
54	R 1084	0.21	0.267	0.304	0.253	0.288	0.12	0.117	0.124	0.155	0.178	0.121	0.145	0.114	0.118	0.146	0.181	0.158	0.178	0.135	0.168	0.169	0.094	0.226	0.14	0.137	0.149	0.116	0.14	0.089	0.109	0.153	0.09	0.101	0.143	0.124	0.098	0.112	0.097	0.098	0.114	0.108	0.11	0.119	0.12	0.132	0.107	0.116	0.128
55	R 1133	0.164	0.21	0.251	0.203	0.245	0.095	0.089	0.079	0.128	0.138	0.098	0.119	0.084	0.084	0.128	0.152	0.13	0.137	0.103	0.145	0.149	0.073	0.186	0.112	0.099	0.122	0.084	0.134	0.082	0.084	0.11	0.071	0.088	0.119	0.103	0.072	0.083	0.079	0.075	0.099	0.079	0.106	0.108	0.095	0.101	0.071	0.092	0.097
56	R 1138	0.183	0.237	0.268	0.225	0.262	0.1	0.1	0.105	0.134	0.154	0.108	0.129	0.097	0.1	0.137	0.163	0.143	0.153	0.117	0.135	0.153	0.079	0.199	0.134	0.117	0.145	0.102	0.106	0.079	0.089	0.143	0.068	0.078	0.129	0.104	0.082	0.087	0.082	0.075	0.095	0.093	0.074	0.099	0.103	0.106	0.082	0.099	0.103
57	R 2111	0.169	0.216	0.252	0.209	0.246	0.088	0.089	0.088	0.122	0.146	0.1	0.123	0.08	0.091	0.135	0.16	0.132	0.138	0.108	0.149	0.148	0.079	0.187	0.121	0.104	0.122	0.093	0.138	0.092	0.088	0.114	0.068	0.088	0.128	0.098	0.071	0.085	0.079	0.08	0.1	0.088	0.102	0.109	0.094	0.102	0.076	0.098	0.102
58	R 2449	0.177	0.223	0.259	0.21	0.257	0.097	0.093	0.083	0.131	0.136	0.096	0.117	0.084	0.089	0.13	0.154	0.129	0.145	0.106	0.165	0.149	0.079	0.187	0.115	0.093	0.125	0.091	0.15	0.099	0.091	0.12	0.079	0.093	0.123	0.104	0.078	0.088	0.09	0.085	0.099	0.089	0.114	0.116	0.085	0.098	0.066	0.096	0.106
59	R 780	0.202	0.242	0.283	0.23	0.277	0.109	0.107	0.101	0.142	0.161	0.105	0.132	0.1	0.104	0.149	0.169	0.151	0.151	0.128	0.175	0.17	0.096	0.213	0.124	0.114	0.129	0.105	0.166	0.122	0.097	0.128	0.094	0.108	0.153	0.123	0.09	0.104	0.104	0.098	0.121	0.097	0.129	0.131	0.109	0.117	0.083	0.106	0.122
60	R 785	0.182	0.229	0.268	0.22	0.26	0.091	0.091	0.08	0.123	0.139	0.092	0.114	0.086	0.091	0.132	0.151	0.131	0.14	0.104	0.154	0.142	0.08	0.187	0.114	0.087	0.123	0.09	0.148	0.093	0.089	0.117	0.074	0.09	0.131	0.096	0.069	0.084	0.086	0.078	0.097	0.084	0.117	0.112	0.087	0.097	0.064	0.094	0.102
61	KENO 004	0.17	0.225	0.261	0.212	0.245	0.091	0.092	0.099	0.127	0.143	0.1	0.118	0.087	0.096	0.127	0.149	0.13	0.139	0.096	0.145	0.143	0.074	0.185	0.107	0.106	0.117	0.09	0.133	0.087	0.085	0.12	0.075	0.076	0.116	0.1	0.067	0.078	0.071	0.072	0.085	0.091	0.097	0.11	0.096	0.106	0.08	0.094	0.103
62	NGB1060	0.162	0.217	0.249	0.204	0.236	0.078	0.073	0.084	0.111	0.121	0.086	0.109	0.072	0.08	0.118	0.135	0.116	0.123	0.091	0.126	0.133	0.057	0.171	0.097	0.089	0.104	0.079	0.123	0.074	0.069	0.107	0.06	0.062	0.099	0.078	0.048	0.06	0.054	0.054	0.073	0.078	0.09	0.097	0.083	0.083	0.067	0.081	0.085
63	NGB1074	0.162	0.21	0.241	0.197	0.233	0.08	0.071	0.076	0.106	0.12	0.081	0.105	0.07	0.08	0.116	0.13	0.121	0.12	0.09	0.127	0.132	0.058	0.163	0.1	0.087	0.112	0.076	0.12	0.077	0.069	0.104	0.063	0.065	0.093	0.082	0.05	0.06	0.05	0.053	0.068	0.076	0.088	0.096	0.08	0.083	0.063	0.079	0.083
64	NGB14485	0.182	0.232	0.268	0.221	0.259	0.096	0.088	0.092	0.117	0.142	0.099	0.116	0.083	0.092	0.126	0.153	0.129	0.137	0.107	0.138	0.152	0.071	0.182	0.115	0.102	0.116	0.092	0.124	0.085	0.091	0.118	0.069	0.071	0.11	0.087	0.059	0.071	0.06	0.065	0.083	0.087	0.096	0.11	0.101	0.097	0.07	0.099	0.097
65	NGB53	0.177	0.225	0.256	0.213	0.246	0.087	0.076	0.087	0.118	0.137	0.095	0.114	0.08	0.086	0.127	0.145	0.127	0.134	0.102	0.135	0.141	0.071	0.18	0.111	0.102	0.118	0.088	0.131	0.088	0.077	0.116	0.071	0.072	0.106	0.089	0.056	0.065	0.059	0.06	0.082	0.088	0.1	0.108	0.092	0.096	0.073	0.092	0.095
66	NGB59	0.176	0.225	0.265	0.219	0.254	0.093	0.096	0.099	0.133	0.147	0.102	0.119	0.084	0.094	0.135	0.157	0.135	0.147	0.106	0.138	0.158	0.072	0.196	0.121	0.113	0.134	0.097	0.133	0.097	0.087	0.123	0.079	0.086	0.11	0.101	0.068	0.078	0.07	0.073	0.091	0.097	0.097	0.106	0.1	0.108	0.078	0.094	0.102
67	R 2136	0.18	0.231	0.263	0.22	0.252	0.101	0.098	0.096	0.13	0.152	0.108	0.126	0.092	0.091	0.14	0.154	0.141	0.146	0.109	0.144	0.153	0.077	0.192	0.129	0.112	0.132	0.094	0.139	0.097	0.086	0.13	0.076	0.083	0.128	0.098	0.066	0.085	0.076	0.071	0.091	0.093	0.103	0.114	0.103	0.108	0.08	0.103	0.105
68	R 751	0.176	0.224	0.253	0.209	0.244	0.085	0.082	0.087	0.121	0.137	0.104	0.126	0.076	0.093	0.125	0.143	0.129	0.144	0.108	0.129	0.141	0.067	0.182	0.117	0.096	0.119	0.088	0.114	0.081	0.08	0.119	0.064	0.075	0.108	0.093	0.06	0.071	0.065	0.062	0.078	0.087	0.088	0.092	0.09	0.092	0.072	0.083	0.093
69	NGB13868	0.261	0.322	0.361	0.303	0.359	0.17	0.173	0.179	0.208	0.237	0.179	0.203	0.165	0.167	0.213	0.218	0.22	0.22	0.183	0.227	0.235	0.146	0.289	0.202	0.184	0.206	0.162	0.216	0.177	0.164	0.201	0.157	0.17	0.119	0.185	0.136	0.143	0.148	0.147	0.172	0.179	0.185	0.21	0.177	0.176	0.155	0.169	0.18
70	PI 220119	0.181	0.231	0.271	0.22	0.255	0.103	0.106	0.11	0.129	0.114	0.085	0.096	0.09	0.116	0.139	0.163	0.134	0.146	0.106	0.174	0.157	0.086	0.173	0.105	0.118	0.123	0.091	0.181	0.116	0.1	0.119	0.104	0.116	0.151	0.12	0.087	0.103	0.097	0.104	0.117	0.11	0.131	0.146	0.115	0.119	0.104	0.108	0.115
71	PI 639328	0.148	0.195	0.232	0.19	0.225	0.103	0.112	0.105	0.153	0.142	0.108	0.124	0.08	0.106	0.135	0.158	0.143	0.146	0.093	0.167	0.151	0.082	0.194	0.11	0.115	0.106	0.083	0.183	0.119	0.1	0.11	0.099	0.116	0.152	0.124	0.091	0.105	0.106	0.104	0.117	0.103	0.136	0.142	0.103	0.118	0.098	0.107	0.115
72	PL 30387	0.155	0.203	0.238	0.191	0.23	0.089	0.077	0.096	0.118	0.131	0.096	0.118	0.073	0.083	0.113	0.136	0.121	0.129	0.09	0.132	0.117	0.059	0.173	0.109	0.097	0.109	0.078	0.118	0.07	0.076	0.111	0.067	0.078	0.106	0.092	0.065	0.073	0.067	0.065	0.083	0.081	0.097	0.098	0.091	0.099	0.073	0.092	0.083
73	R 2030	0.194	0.254	0.292	0.24	0.273	0.115	0.094	0.108	0.136	0.15	0.115	0.131	0.107	0.105	0.141	0.17	0.143	0.15	0.122	0.149	0.15	0.086	0.205	0.133	0.107	0.139	0.105	0.132	0.091	0.097	0.139	0.078	0.089	0.13	0.107	0.085	0.095	0.083	0.08	0.102	0.099	0.113	0.115	0.103	0.109	0.087	0.102	0.106
74	NGB6431	0.168	0.218	0.254	0.206	0.238	0.078	0.081	0.079	0.114	0.126	0.087	0.107	0.077	0.082	0.114	0.137	0.121	0.127	0.095	0.125	0.136	0.064	0.175	0.107	0.095	0.109	0.085	0.117	0.077	0.075	0.111	0.064	0.065	0.104	0.083	0.054	0.06	0.052	0.059	0.077	0.082	0.093	0.105	0.086	0.088	0.066	0.084	0.09
75	PI 323382	0.199	0.256	0.295	0.243	0.282	0.114	0.1	0.114	0.152	0.169	0.126	0.145	0.103	0.109	0.151	0.178	0.157	0.158	0.129	0.147	0.174	0.089	0.222	0.134	0.12	0.132	0.105	0.128	0.1	0.096	0.142	0.09	0.093	0.132	0.118	0.088	0.096	0.093	0.085	0.109	0.11	0.12	0.121	0.115	0.116	0.093	0.107	0.114
76	PI 428373	0.168	0.209	0.249	0.201	0.238	0.084	0.082	0.083	0.117	0.138	0.088	0.11	0.072	0.087	0.129	0.147	0.127	0.124	0.095	0.135	0.137	0.063	0.182	0.107	0.088	0.117	0.081	0.127	0.084	0.075	0.106	0.067	0.078	0.11	0.091	0.061	0.077	0.075	0.07	0.089	0.076	0.1	0.101	0.087	0.097	0.06	0.086	0.092
[truncated: 28 more columns]
